# Supplementary material for: Benchmarking Large Language Models on the Taiwan Neurology Board Examinations (2018–2024): A Comparative Evaluation of GPT-4o, GPT-o1, DeepSeek-V3, and DeepSeek-R1
Source: Bioengineering (Basel). 2026 Mar 5;13(3):302. doi: 10.3390/bioengineering13030302 (PMC13024452; doi:10.3390/bioengineering13030302)
Supplement: Supplementary file 1 [file bioengineering-13-00302-s001.zip]

Archive with 4 entries (4 files):
- bioengineering-4171823-supplementary.pdf
- Supplementary Data  S1.xlsx
- Supplementary Data  S1_README.txt
- Supplementary_Methods.pdf
