# Supplementary material for: Benchmarking Large Language Models on the Taiwan Neurology Board Examinations (2018–2024): A Comparative Evaluation of GPT-4o, GPT-o1, DeepSeek-V3, and DeepSeek-R1
Source: Bioengineering (Basel). 2026 Mar 5;13(3):302. doi: 10.3390/bioengineering13030302 (PMC13024452; doi:10.3390/bioengineering13030302)
Supplement: Supplementary file 1 [file bioengineering-13-00302-s001.zip › Supplementary Data S1.xlsx]

## Sheet: derived_item_outcomes
YearAD	Year	QuestionType	ItemID	Model	Score	MaxScore	Correct01	Refusal01
2019	108	A-type	1	GPT-4o	1	1	1	0
2019	108	A-type	2	GPT-4o	1	1	1	0
2019	108	A-type	3	GPT-4o	0	1	0	0
2019	108	A-type	4	GPT-4o	1	1	1	0
2019	108	A-type	5	GPT-4o	1	1	1	0
2019	108	A-type	6	GPT-4o	1	1	1	0
2019	108	A-type	7	GPT-4o	0	1	0	0
2019	108	A-type	8	GPT-4o	1	1	1	0
2019	108	A-type	9	GPT-4o	1	1	1	0
2019	108	A-type	10	GPT-4o	1	1	1	0
2019	108	A-type	11	GPT-4o	1	1	1	0
2019	108	A-type	12	GPT-4o	1	1	1	0
2019	108	A-type	13	GPT-4o	1	1	1	0
2019	108	A-type	14	GPT-4o	1	1	1	0
2019	108	A-type	15	GPT-4o	1	1	1	0
2019	108	A-type	16	GPT-4o	0	1	0	0
2019	108	A-type	17	GPT-4o	1	1	1	0
2019	108	A-type	18	GPT-4o	1	1	1	0
2019	108	A-type	19	GPT-4o	1	1	1	0
2019	108	A-type	20	GPT-4o	1	1	1	0
2019	108	A-type	21	GPT-4o	1	1	1	0
2019	108	A-type	22	GPT-4o	0	1	0	0
2019	108	A-type	23	GPT-4o	1	1	1	0
2019	108	A-type	24	GPT-4o	1	1	1	0
2019	108	A-type	25	GPT-4o	1	1	1	0
2019	108	A-type	26	GPT-4o	1	1	1	0
2019	108	A-type	27	GPT-4o	0	1	0	0
2019	108	A-type	28	GPT-4o	1	1	1	0
2019	108	A-type	29	GPT-4o	1	1	1	0
2019	108	A-type	30	GPT-4o	1	1	1	0
2019	108	A-type	31	GPT-4o	0	1	0	0
2019	108	A-type	32	GPT-4o	1	1	1	0
2019	108	A-type	33	GPT-4o	1	1	1	0
2019	108	A-type	34	GPT-4o	1	1	1	0
2019	108	A-type	35	GPT-4o	1	1	1	0
2019	108	A-type	36	GPT-4o	1	1	1	0
2019	108	A-type	37	GPT-4o	1	1	1	0
2019	108	A-type	38	GPT-4o	1	1	1	0
2019	108	A-type	39	GPT-4o	1	1	1	0
2019	108	A-type	40	GPT-4o	1	1	1	0
2019	108	A-type	41	GPT-4o	1	1	1	0
2019	108	A-type	42	GPT-4o	1	1	1	0
2019	108	A-type	43	GPT-4o	1	1	1	0
2019	108	A-type	44	GPT-4o	0	1	0	0
2019	108	A-type	45	GPT-4o	1	1	1	0
2019	108	A-type	46	GPT-4o	0	1	0	0
2019	108	A-type	47	GPT-4o	1	1	1	0
2019	108	A-type	48	GPT-4o	1	1	1	0
2019	108	A-type	49	GPT-4o	1	1	1	0
2019	108	A-type	50	GPT-4o	1	1	1	0
2019	108	A-type	51	GPT-4o	1	1	1	0
2019	108	A-type	52	GPT-4o	1	1	1	0
2019	108	A-type	53	GPT-4o	0	1	0	0
2019	108	A-type	54	GPT-4o	1	1	1	0
2019	108	A-type	55	GPT-4o	1	1	1	0
2019	108	A-type	56	GPT-4o	1	1	1	0
2019	108	A-type	57	GPT-4o	1	1	1	0
2019	108	A-type	58	GPT-4o	1	1	1	0
2019	108	A-type	59	GPT-4o	1	1	1	0
2019	108	A-type	60	GPT-4o	1	1	1	0
2019	108	A-type	61	GPT-4o	1	1	1	0
2019	108	A-type	62	GPT-4o	0	1	0	0
2019	108	A-type	63	GPT-4o	0	1	0	0
2019	108	A-type	64	GPT-4o	1	1	1	0
2019	108	A-type	65	GPT-4o	1	1	1	0
2019	108	A-type	66	GPT-4o	0	1	0	0
2019	108	A-type	67	GPT-4o	1	1	1	0
2019	108	A-type	68	GPT-4o	1	1	1	0
2019	108	A-type	69	GPT-4o	0	1	0	0
2019	108	A-type	70	GPT-4o	0	1	0	0
2019	108	A-type	71	GPT-4o	1	1	1	0
2019	108	A-type	72	GPT-4o	1	1	1	0
2019	108	A-type	73	GPT-4o	1	1	1	0
2019	108	A-type	74	GPT-4o	1	1	1	0
2019	108	A-type	75	GPT-4o	1	1	1	0
2019	108	A-type	76	GPT-4o	1	1	1	0
2019	108	A-type	77	GPT-4o	0	1	0	0
2019	108	A-type	78	GPT-4o	1	1	1	0
2019	108	A-type	79	GPT-4o	1	1	1	0
2019	108	A-type	80	GPT-4o	1	1	1	0
2019	108	A-type	81	GPT-4o	1	1	1	0
2019	108	A-type	82	GPT-4o	1	1	1	0
2019	108	A-type	83	GPT-4o	1	1	1	0
2019	108	A-type	84	GPT-4o	1	1	1	0
2019	108	A-type	85	GPT-4o	1	1	1	0
2019	108	A-type	86	GPT-4o	1	1	1	0
2019	108	A-type	87	GPT-4o	0	1	0	0
2019	108	A-type	88	GPT-4o	1	1	1	0
2019	108	A-type	89	GPT-4o	1	1	1	0
2019	108	A-type	90	GPT-4o	1	1	1	0
2019	108	A-type	91	GPT-4o	0	1	0	0
2019	108	A-type	92	GPT-4o	1	1	1	0
2019	108	A-type	93	GPT-4o	1	1	1	0
2019	108	A-type	94	GPT-4o	1	1	1	0
2019	108	A-type	95	GPT-4o	1	1	1	0
2019	108	A-type	96	GPT-4o	1	1	1	0
2019	108	A-type	97	GPT-4o	1	1	1	0
2019	108	A-type	98	GPT-4o	1	1	1	0
2019	108	A-type	99	GPT-4o	1	1	1	0
2019	108	A-type	100	GPT-4o	1	1	1	0
2019	108	A-type	101	GPT-4o	1	1	1	0
2019	108	A-type	102	GPT-4o	1	1	1	0
2019	108	A-type	103	GPT-4o	1	1	1	0
2019	108	A-type	104	GPT-4o	1	1	1	0
2019	108	A-type	105	GPT-4o	1	1	1	0
2019	108	A-type	106	GPT-4o	1	1	1	0
2019	108	A-type	107	GPT-4o	1	1	1	0
2019	108	A-type	108	GPT-4o	1	1	1	0
2019	108	A-type	108	GPT-4o	1	1	1	0
2019	108	A-type	110	GPT-4o	1	1	1	0
2019	108	A-type	111	GPT-4o	1	1	1	0
2019	108	A-type	112	GPT-4o	1	1	1	0
2019	108	A-type	113	GPT-4o	1	1	1	0
2019	108	A-type	114	GPT-4o	1	1	1	0
2019	108	A-type	115	GPT-4o	1	1	1	0
2019	108	A-type	116	GPT-4o	1	1	1	0
2019	108	A-type	117	GPT-4o	1	1	1	0
2019	108	A-type	118	GPT-4o	1	1	1	0
2019	108	A-type	119	GPT-4o	1	1	1	0
2019	108	A-type	120	GPT-4o	0	1	0	0
2019	108	A-type	121	GPT-4o	1	1	1	0
2019	108	A-type	122	GPT-4o	1	1	1	0
2019	108	A-type	123	GPT-4o	1	1	1	0
2019	108	A-type	124	GPT-4o	1	1	1	0
2019	108	A-type	125	GPT-4o	0	1	0	0
2019	108	A-type	126	GPT-4o	0	1	0	0
2019	108	A-type	127	GPT-4o	1	1	1	0
2019	108	A-type	128	GPT-4o	1	1	1	0
2019	108	A-type	129	GPT-4o	1	1	1	0
2019	108	A-type	130	GPT-4o	1	1	1	0
2019	108	A-type	131	GPT-4o	1	1	1	0
2019	108	A-type	132	GPT-4o	1	1	1	0
2019	108	A-type	133	GPT-4o	0	1	0	0
2019	108	A-type	134	GPT-4o	0	1	0	0
2019	108	A-type	135	GPT-4o	1	1	1	0
2019	108	A-type	136	GPT-4o	1	1	1	0
2019	108	A-type	137	GPT-4o	1	1	1	0
2019	108	A-type	138	GPT-4o	1	1	1	0
2019	108	A-type	139	GPT-4o	1	1	1	0
2019	108	A-type	140	GPT-4o	1	1	1	0
2019	108	A-type	141	GPT-4o	1	1	1	0
2019	108	A-type	142	GPT-4o	1	1	1	0
2019	108	A-type	143	GPT-4o	1	1	1	0
2019	108	A-type	144	GPT-4o	1	1	1	0
2019	108	A-type	145	GPT-4o	1	1	1	0
2019	108	A-type		GPT-4o	123	1	0	0
2019	108	A-type		GPT-4o	0	1	0	0
2019	108	A-type	1	GPT-o1	1	1	1	0
2019	108	A-type	2	GPT-o1	1	1	1	0
2019	108	A-type	3	GPT-o1	1	1	1	0
2019	108	A-type	4	GPT-o1	1	1	1	0
2019	108	A-type	5	GPT-o1	1	1	1	0
2019	108	A-type	6	GPT-o1	1	1	1	0
2019	108	A-type	7	GPT-o1	0	1	0	0
2019	108	A-type	8	GPT-o1	1	1	1	0
2019	108	A-type	9	GPT-o1	1	1	1	0
2019	108	A-type	10	GPT-o1	1	1	1	0
2019	108	A-type	11	GPT-o1	0	1	0	0
2019	108	A-type	12	GPT-o1	1	1	1	0
2019	108	A-type	13	GPT-o1	1	1	1	0
2019	108	A-type	14	GPT-o1	1	1	1	0
2019	108	A-type	15	GPT-o1	1	1	1	0
2019	108	A-type	16	GPT-o1	0	1	0	0
2019	108	A-type	17	GPT-o1	1	1	1	0
2019	108	A-type	18	GPT-o1	1	1	1	0
2019	108	A-type	19	GPT-o1	1	1	1	0
2019	108	A-type	20	GPT-o1	1	1	1	0
2019	108	A-type	21	GPT-o1	1	1	1	0
2019	108	A-type	22	GPT-o1	1	1	1	0
2019	108	A-type	23	GPT-o1	1	1	1	0
2019	108	A-type	24	GPT-o1	1	1	1	0
2019	108	A-type	25	GPT-o1	1	1	1	0
2019	108	A-type	26	GPT-o1	1	1	1	0
2019	108	A-type	27	GPT-o1	1	1	1	0
2019	108	A-type	28	GPT-o1	1	1	1	0
2019	108	A-type	29	GPT-o1	1	1	1	0
2019	108	A-type	30	GPT-o1	1	1	1	0
2019	108	A-type	31	GPT-o1	1	1	1	0
2019	108	A-type	32	GPT-o1	1	1	1	0
2019	108	A-type	33	GPT-o1	1	1	1	0
2019	108	A-type	34	GPT-o1	1	1	1	0
2019	108	A-type	35	GPT-o1	1	1	1	0
2019	108	A-type	36	GPT-o1	1	1	1	0
2019	108	A-type	37	GPT-o1	1	1	1	0
2019	108	A-type	38	GPT-o1	1	1	1	0
2019	108	A-type	39	GPT-o1	1	1	1	0
2019	108	A-type	40	GPT-o1	1	1	1	0
2019	108	A-type	41	GPT-o1	1	1	1	0
2019	108	A-type	42	GPT-o1	1	1	1	0
2019	108	A-type	43	GPT-o1	1	1	1	0
2019	108	A-type	44	GPT-o1	0	1	0	0
2019	108	A-type	45	GPT-o1	1	1	1	0
2019	108	A-type	46	GPT-o1	1	1	1	0
2019	108	A-type	47	GPT-o1	1	1	1	0
2019	108	A-type	48	GPT-o1	1	1	1	0
2019	108	A-type	49	GPT-o1	1	1	1	0
2019	108	A-type	50	GPT-o1	1	1	1	0
2019	108	A-type	51	GPT-o1	1	1	1	0
2019	108	A-type	52	GPT-o1	1	1	1	0
2019	108	A-type	53	GPT-o1	1	1	1	0
2019	108	A-type	54	GPT-o1	1	1	1	0
2019	108	A-type	55	GPT-o1	1	1	1	0
2019	108	A-type	56	GPT-o1	1	1	1	0
2019	108	A-type	57	GPT-o1	1	1	1	0
2019	108	A-type	58	GPT-o1	1	1	1	0
2019	108	A-type	59	GPT-o1	1	1	1	0
2019	108	A-type	60	GPT-o1	1	1	1	0
2019	108	A-type	61	GPT-o1	1	1	1	0
2019	108	A-type	62	GPT-o1	1	1	1	0
2019	108	A-type	63	GPT-o1	0	1	0	0
2019	108	A-type	64	GPT-o1	1	1	1	0
2019	108	A-type	65	GPT-o1	1	1	1	0
2019	108	A-type	66	GPT-o1	1	1	1	0
2019	108	A-type	67	GPT-o1	1	1	1	0
2019	108	A-type	68	GPT-o1	0	1	0	0
2019	108	A-type	69	GPT-o1	0	1	0	0
2019	108	A-type	70	GPT-o1	1	1	1	0
2019	108	A-type	71	GPT-o1	1	1	1	0
2019	108	A-type	72	GPT-o1	1	1	1	0
2019	108	A-type	73	GPT-o1	1	1	1	0
2019	108	A-type	74	GPT-o1	1	1	1	0
2019	108	A-type	75	GPT-o1	1	1	1	0
2019	108	A-type	76	GPT-o1	1	1	1	0
2019	108	A-type	77	GPT-o1	1	1	1	0
2019	108	A-type	78	GPT-o1	1	1	1	0
2019	108	A-type	79	GPT-o1	1	1	1	0
2019	108	A-type	80	GPT-o1	1	1	1	0
2019	108	A-type	81	GPT-o1	1	1	1	0
2019	108	A-type	82	GPT-o1	1	1	1	0
2019	108	A-type	83	GPT-o1	1	1	1	0
2019	108	A-type	84	GPT-o1	1	1	1	0
2019	108	A-type	85	GPT-o1	1	1	1	0
2019	108	A-type	86	GPT-o1	1	1	1	0
2019	108	A-type	87	GPT-o1	1	1	1	0
2019	108	A-type	88	GPT-o1	1	1	1	0
2019	108	A-type	89	GPT-o1	1	1	1	0
2019	108	A-type	90	GPT-o1	1	1	1	0
2019	108	A-type	91	GPT-o1	1	1	1	0
2019	108	A-type	92	GPT-o1	1	1	1	0
2019	108	A-type	93	GPT-o1	1	1	1	0
2019	108	A-type	94	GPT-o1	1	1	1	0
2019	108	A-type	95	GPT-o1	1	1	1	0
2019	108	A-type	96	GPT-o1	1	1	1	0
2019	108	A-type	97	GPT-o1	1	1	1	0
2019	108	A-type	98	GPT-o1	1	1	1	0
2019	108	A-type	99	GPT-o1	1	1	1	0
2019	108	A-type	100	GPT-o1	1	1	1	0
2019	108	A-type	101	GPT-o1	1	1	1	0
2019	108	A-type	102	GPT-o1	1	1	1	0
2019	108	A-type	103	GPT-o1	1	1	1	0
2019	108	A-type	104	GPT-o1	1	1	1	0
2019	108	A-type	105	GPT-o1	1	1	1	0
2019	108	A-type	106	GPT-o1	1	1	1	0
2019	108	A-type	107	GPT-o1	1	1	1	0
2019	108	A-type	108	GPT-o1	1	1	1	0
2019	108	A-type	108	GPT-o1	1	1	1	0
2019	108	A-type	110	GPT-o1	1	1	1	0
2019	108	A-type	111	GPT-o1	1	1	1	0
2019	108	A-type	112	GPT-o1	1	1	1	0
2019	108	A-type	113	GPT-o1	1	1	1	0
2019	108	A-type	114	GPT-o1	1	1	1	0
2019	108	A-type	115	GPT-o1	1	1	1	0
2019	108	A-type	116	GPT-o1	1	1	1	0
2019	108	A-type	117	GPT-o1	1	1	1	0
2019	108	A-type	118	GPT-o1	1	1	1	0
2019	108	A-type	119	GPT-o1	1	1	1	0
2019	108	A-type	120	GPT-o1	0	1	0	0
2019	108	A-type	121	GPT-o1	1	1	1	0
2019	108	A-type	122	GPT-o1	1	1	1	0
2019	108	A-type	123	GPT-o1	1	1	1	0
2019	108	A-type	124	GPT-o1	1	1	1	0
2019	108	A-type	125	GPT-o1	1	1	1	0
2019	108	A-type	126	GPT-o1	1	1	1	0
2019	108	A-type	127	GPT-o1	1	1	1	0
2019	108	A-type	128	GPT-o1	1	1	1	0
2019	108	A-type	129	GPT-o1	1	1	1	0
2019	108	A-type	130	GPT-o1	1	1	1	0
2019	108	A-type	131	GPT-o1	1	1	1	0
2019	108	A-type	132	GPT-o1	1	1	1	0
2019	108	A-type	133	GPT-o1	1	1	1	0
2019	108	A-type	134	GPT-o1	1	1	1	0
2019	108	A-type	135	GPT-o1	1	1	1	0
2019	108	A-type	136	GPT-o1	1	1	1	0
2019	108	A-type	137	GPT-o1	1	1	1	0
2019	108	A-type	138	GPT-o1	1	1	1	0
2019	108	A-type	139	GPT-o1	1	1	1	0
2019	108	A-type	140	GPT-o1	1	1	1	0
2019	108	A-type	141	GPT-o1	1	1	1	0
2019	108	A-type	142	GPT-o1	1	1	1	0
2019	108	A-type	143	GPT-o1	1	1	1	0
2019	108	A-type	144	GPT-o1	1	1	1	0
2019	108	A-type	145	GPT-o1	1	1	1	0
2019	108	A-type		GPT-o1	137	1	0	0
2019	108	A-type		GPT-o1	0	1	0	0
2019	108	A-type	1	DeepSeek-V3	1	1	1	0
2019	108	A-type	2	DeepSeek-V3	1	1	1	0
2019	108	A-type	3	DeepSeek-V3	0	1	0	0
2019	108	A-type	4	DeepSeek-V3	1	1	1	0
2019	108	A-type	5	DeepSeek-V3	1	1	1	0
2019	108	A-type	6	DeepSeek-V3	1	1	1	0
2019	108	A-type	7	DeepSeek-V3	1	1	1	0
2019	108	A-type	8	DeepSeek-V3	1	1	1	0
2019	108	A-type	9	DeepSeek-V3	1	1	1	0
2019	108	A-type	10	DeepSeek-V3	1	1	1	0
2019	108	A-type	11	DeepSeek-V3	0	1	0	0
2019	108	A-type	12	DeepSeek-V3	1	1	1	0
2019	108	A-type	13	DeepSeek-V3	1	1	1	0
2019	108	A-type	14	DeepSeek-V3	1	1	1	0
2019	108	A-type	15	DeepSeek-V3	1	1	1	0
2019	108	A-type	16	DeepSeek-V3	0	1	0	0
2019	108	A-type	17	DeepSeek-V3	1	1	1	0
2019	108	A-type	18	DeepSeek-V3	1	1	1	0
2019	108	A-type	19	DeepSeek-V3	1	1	1	0
2019	108	A-type	20	DeepSeek-V3	1	1	1	0
2019	108	A-type	21	DeepSeek-V3	1	1	1	0
2019	108	A-type	22	DeepSeek-V3	1	1	1	0
2019	108	A-type	23	DeepSeek-V3	0	1	0	0
2019	108	A-type	24	DeepSeek-V3	1	1	1	0
2019	108	A-type	25	DeepSeek-V3	1	1	1	0
2019	108	A-type	26	DeepSeek-V3	1	1	1	0
2019	108	A-type	27	DeepSeek-V3	1	1	1	0
2019	108	A-type	28	DeepSeek-V3	1	1	1	0
2019	108	A-type	29	DeepSeek-V3	1	1	1	0
2019	108	A-type	30	DeepSeek-V3	1	1	1	0
2019	108	A-type	31	DeepSeek-V3	1	1	1	0
2019	108	A-type	32	DeepSeek-V3	0	1	0	0
2019	108	A-type	33	DeepSeek-V3	0	1	0	0
2019	108	A-type	34	DeepSeek-V3	1	1	1	0
2019	108	A-type	35	DeepSeek-V3	0	1	0	0
2019	108	A-type	36	DeepSeek-V3	0	1	0	0
2019	108	A-type	37	DeepSeek-V3	1	1	1	0
2019	108	A-type	38	DeepSeek-V3	1	1	1	0
2019	108	A-type	39	DeepSeek-V3	1	1	1	0
2019	108	A-type	40	DeepSeek-V3	1	1	1	0
2019	108	A-type	41	DeepSeek-V3	1	1	1	0
2019	108	A-type	42	DeepSeek-V3	1	1	1	0
2019	108	A-type	43	DeepSeek-V3	1	1	1	0
2019	108	A-type	44	DeepSeek-V3	0	1	0	0
2019	108	A-type	45	DeepSeek-V3	1	1	1	0
2019	108	A-type	46	DeepSeek-V3	0	1	0	0
2019	108	A-type	47	DeepSeek-V3	1	1	1	0
2019	108	A-type	48	DeepSeek-V3	1	1	1	0
2019	108	A-type	49	DeepSeek-V3	1	1	1	0
2019	108	A-type	50	DeepSeek-V3	1	1	1	0
2019	108	A-type	51	DeepSeek-V3	0	1	0	0
2019	108	A-type	52	DeepSeek-V3	1	1	1	0
2019	108	A-type	53	DeepSeek-V3	0	1	0	0
2019	108	A-type	54	DeepSeek-V3	1	1	1	0
2019	108	A-type	55	DeepSeek-V3	1	1	1	0
2019	108	A-type	56	DeepSeek-V3	1	1	1	0
2019	108	A-type	57	DeepSeek-V3	1	1	1	0
2019	108	A-type	58	DeepSeek-V3	1	1	1	0
2019	108	A-type	59	DeepSeek-V3	1	1	1	0
2019	108	A-type	60	DeepSeek-V3	1	1	1	0
2019	108	A-type	61	DeepSeek-V3	1	1	1	0
2019	108	A-type	62	DeepSeek-V3	1	1	1	0
2019	108	A-type	63	DeepSeek-V3	0	1	0	0
2019	108	A-type	64	DeepSeek-V3	1	1	1	0
2019	108	A-type	65	DeepSeek-V3	1	1	1	0
2019	108	A-type	66	DeepSeek-V3	0	1	0	0
2019	108	A-type	67	DeepSeek-V3	1	1	1	0
2019	108	A-type	68	DeepSeek-V3	1	1	1	0
2019	108	A-type	69	DeepSeek-V3	0	1	0	0
2019	108	A-type	70	DeepSeek-V3	0	1	0	0
2019	108	A-type	71	DeepSeek-V3	1	1	1	0
2019	108	A-type	72	DeepSeek-V3	1	1	1	0
2019	108	A-type	73	DeepSeek-V3	1	1	1	0
2019	108	A-type	74	DeepSeek-V3	1	1	1	0
2019	108	A-type	75	DeepSeek-V3	0	1	0	0
2019	108	A-type	76	DeepSeek-V3	1	1	1	0
2019	108	A-type	77	DeepSeek-V3	0	1	0	0
2019	108	A-type	78	DeepSeek-V3	1	1	1	0
2019	108	A-type	79	DeepSeek-V3	1	1	1	0
2019	108	A-type	80	DeepSeek-V3	1	1	1	0
2019	108	A-type	81	DeepSeek-V3	1	1	1	0
2019	108	A-type	82	DeepSeek-V3	1	1	1	0
2019	108	A-type	83	DeepSeek-V3	1	1	1	0
2019	108	A-type	84	DeepSeek-V3	1	1	1	0
2019	108	A-type	85	DeepSeek-V3	1	1	1	0
2019	108	A-type	86	DeepSeek-V3	1	1	1	0
2019	108	A-type	87	DeepSeek-V3	1	1	1	0
2019	108	A-type	88	DeepSeek-V3	1	1	1	0
2019	108	A-type	89	DeepSeek-V3	1	1	1	0
2019	108	A-type	90	DeepSeek-V3	1	1	1	0
2019	108	A-type	91	DeepSeek-V3	1	1	1	0
2019	108	A-type	92	DeepSeek-V3	1	1	1	0
2019	108	A-type	93	DeepSeek-V3	1	1	1	0
2019	108	A-type	94	DeepSeek-V3	1	1	1	0
2019	108	A-type	95	DeepSeek-V3	0	1	0	0
2019	108	A-type	96	DeepSeek-V3	1	1	1	0
2019	108	A-type	97	DeepSeek-V3	1	1	1	0
2019	108	A-type	98	DeepSeek-V3	1	1	1	0
2019	108	A-type	99	DeepSeek-V3	0	1	0	0
2019	108	A-type	100	DeepSeek-V3	1	1	1	0
2019	108	A-type	101	DeepSeek-V3	1	1	1	0
2019	108	A-type	102	DeepSeek-V3	1	1	1	0
2019	108	A-type	103	DeepSeek-V3	1	1	1	0
2019	108	A-type	104	DeepSeek-V3	1	1	1	0
2019	108	A-type	105	DeepSeek-V3	1	1	1	0
2019	108	A-type	106	DeepSeek-V3	1	1	1	0
2019	108	A-type	107	DeepSeek-V3	1	1	1	0
2019	108	A-type	108	DeepSeek-V3	1	1	1	0
2019	108	A-type	108	DeepSeek-V3	0	1	0	0
2019	108	A-type	110	DeepSeek-V3	0	1	0	0
2019	108	A-type	111	DeepSeek-V3	1	1	1	0
2019	108	A-type	112	DeepSeek-V3	1	1	1	0
2019	108	A-type	113	DeepSeek-V3	1	1	1	0
2019	108	A-type	114	DeepSeek-V3	1	1	1	0
2019	108	A-type	115	DeepSeek-V3	1	1	1	0
2019	108	A-type	116	DeepSeek-V3	1	1	1	0
2019	108	A-type	117	DeepSeek-V3	1	1	1	0
2019	108	A-type	118	DeepSeek-V3	1	1	1	0
2019	108	A-type	119	DeepSeek-V3	1	1	1	0
2019	108	A-type	120	DeepSeek-V3	0	1	0	0
2019	108	A-type	121	DeepSeek-V3	0	1	0	0
2019	108	A-type	122	DeepSeek-V3	1	1	1	0
2019	108	A-type	123	DeepSeek-V3	1	1	1	0
2019	108	A-type	124	DeepSeek-V3	1	1	1	0
2019	108	A-type	125	DeepSeek-V3	1	1	1	0
2019	108	A-type	126	DeepSeek-V3	1	1	1	0
2019	108	A-type	127	DeepSeek-V3	1	1	1	0
2019	108	A-type	128	DeepSeek-V3	1	1	1	0
2019	108	A-type	129	DeepSeek-V3	1	1	1	0
2019	108	A-type	130	DeepSeek-V3	1	1	1	0
2019	108	A-type	131	DeepSeek-V3	1	1	1	0
2019	108	A-type	132	DeepSeek-V3	1	1	1	0
2019	108	A-type	133	DeepSeek-V3	0	1	0	0
2019	108	A-type	134	DeepSeek-V3	0	1	0	0
2019	108	A-type	135	DeepSeek-V3	1	1	1	0
2019	108	A-type	136	DeepSeek-V3	1	1	1	0
2019	108	A-type	137	DeepSeek-V3	1	1	1	0
2019	108	A-type	138	DeepSeek-V3	1	1	1	0
2019	108	A-type	139	DeepSeek-V3	1	1	1	0
2019	108	A-type	140	DeepSeek-V3	1	1	1	0
2019	108	A-type	141	DeepSeek-V3	1	1	1	0
2019	108	A-type	142	DeepSeek-V3	1	1	1	0
2019	108	A-type	143	DeepSeek-V3	1	1	1	0
2019	108	A-type	144	DeepSeek-V3	1	1	1	0
2019	108	A-type	145	DeepSeek-V3	1	1	1	0
2019	108	A-type		DeepSeek-V3	119	1	0	0
2019	108	A-type		DeepSeek-V3	0	1	0	0
2019	108	A-type	1	DeepSeek-R1	1	1	1	0
2019	108	A-type	2	DeepSeek-R1	1	1	1	0
2019	108	A-type	3	DeepSeek-R1	0	1	0	0
2019	108	A-type	4	DeepSeek-R1	1	1	1	0
2019	108	A-type	5	DeepSeek-R1	1	1	1	0
2019	108	A-type	6	DeepSeek-R1	1	1	1	0
2019	108	A-type	7	DeepSeek-R1	0	1	0	0
2019	108	A-type	8	DeepSeek-R1	1	1	1	0
2019	108	A-type	9	DeepSeek-R1	1	1	1	0
2019	108	A-type	10	DeepSeek-R1	1	1	1	0
2019	108	A-type	11	DeepSeek-R1	0	1	0	0
2019	108	A-type	12	DeepSeek-R1	1	1	1	0
2019	108	A-type	13	DeepSeek-R1	1	1	1	0
2019	108	A-type	14	DeepSeek-R1	1	1	1	0
2019	108	A-type	15	DeepSeek-R1	1	1	1	0
2019	108	A-type	16	DeepSeek-R1	0	1	0	0
2019	108	A-type	17	DeepSeek-R1	1	1	1	0
2019	108	A-type	18	DeepSeek-R1	1	1	1	0
2019	108	A-type	19	DeepSeek-R1	1	1	1	0
2019	108	A-type	20	DeepSeek-R1	1	1	1	0
2019	108	A-type	21	DeepSeek-R1	1	1	1	0
2019	108	A-type	22	DeepSeek-R1	1	1	1	0
2019	108	A-type	23	DeepSeek-R1	0	1	0	0
2019	108	A-type	24	DeepSeek-R1	1	1	1	0
2019	108	A-type	25	DeepSeek-R1	1	1	1	0
2019	108	A-type	26	DeepSeek-R1	1	1	1	0
2019	108	A-type	27	DeepSeek-R1	1	1	1	0
2019	108	A-type	28	DeepSeek-R1	1	1	1	0
2019	108	A-type	29	DeepSeek-R1	1	1	1	0
2019	108	A-type	30	DeepSeek-R1	1	1	1	0
2019	108	A-type	31	DeepSeek-R1	0	1	0	1
2019	108	A-type	32	DeepSeek-R1	0	1	0	0
2019	108	A-type	33	DeepSeek-R1	0	1	0	0
2019	108	A-type	34	DeepSeek-R1	1	1	1	0
2019	108	A-type	35	DeepSeek-R1	0	1	0	0
2019	108	A-type	36	DeepSeek-R1	0	1	0	0
2019	108	A-type	37	DeepSeek-R1	1	1	1	0
2019	108	A-type	38	DeepSeek-R1	1	1	1	0
2019	108	A-type	39	DeepSeek-R1	1	1	1	0
2019	108	A-type	40	DeepSeek-R1	1	1	1	0
2019	108	A-type	41	DeepSeek-R1	1	1	1	0
2019	108	A-type	42	DeepSeek-R1	0	1	0	0
2019	108	A-type	43	DeepSeek-R1	1	1	1	0
2019	108	A-type	44	DeepSeek-R1	0	1	0	0
2019	108	A-type	45	DeepSeek-R1	1	1	1	0
2019	108	A-type	46	DeepSeek-R1	1	1	1	0
2019	108	A-type	47	DeepSeek-R1	1	1	1	0
2019	108	A-type	48	DeepSeek-R1	1	1	1	0
2019	108	A-type	49	DeepSeek-R1	1	1	1	0
2019	108	A-type	50	DeepSeek-R1	1	1	1	0
2019	108	A-type	51	DeepSeek-R1	1	1	1	0
2019	108	A-type	52	DeepSeek-R1	1	1	1	0
2019	108	A-type	53	DeepSeek-R1	1	1	1	0
2019	108	A-type	54	DeepSeek-R1	1	1	1	0
2019	108	A-type	55	DeepSeek-R1	1	1	1	0
2019	108	A-type	56	DeepSeek-R1	1	1	1	0
2019	108	A-type	57	DeepSeek-R1	0	1	0	0
2019	108	A-type	58	DeepSeek-R1	1	1	1	0
2019	108	A-type	59	DeepSeek-R1	1	1	1	0
2019	108	A-type	60	DeepSeek-R1	1	1	1	0
2019	108	A-type	61	DeepSeek-R1	1	1	1	0
2019	108	A-type	62	DeepSeek-R1	1	1	1	0
2019	108	A-type	63	DeepSeek-R1	0	1	0	0
2019	108	A-type	64	DeepSeek-R1	1	1	1	0
2019	108	A-type	65	DeepSeek-R1	1	1	1	0
2019	108	A-type	66	DeepSeek-R1	0	1	0	0
2019	108	A-type	67	DeepSeek-R1	1	1	1	0
2019	108	A-type	68	DeepSeek-R1	0	1	0	0
2019	108	A-type	69	DeepSeek-R1	0	1	0	1
2019	108	A-type	70	DeepSeek-R1	0	1	0	0
2019	108	A-type	71	DeepSeek-R1	1	1	1	0
2019	108	A-type	72	DeepSeek-R1	1	1	1	0
2019	108	A-type	73	DeepSeek-R1	1	1	1	0
2019	108	A-type	74	DeepSeek-R1	1	1	1	0
2019	108	A-type	75	DeepSeek-R1	1	1	1	0
2019	108	A-type	76	DeepSeek-R1	1	1	1	0
2019	108	A-type	77	DeepSeek-R1	1	1	1	0
2019	108	A-type	78	DeepSeek-R1	1	1	1	0
2019	108	A-type	79	DeepSeek-R1	1	1	1	0
2019	108	A-type	80	DeepSeek-R1	1	1	1	0
2019	108	A-type	81	DeepSeek-R1	1	1	1	0
2019	108	A-type	82	DeepSeek-R1	1	1	1	0
2019	108	A-type	83	DeepSeek-R1	1	1	1	0
2019	108	A-type	84	DeepSeek-R1	1	1	1	0
2019	108	A-type	85	DeepSeek-R1	1	1	1	0
2019	108	A-type	86	DeepSeek-R1	1	1	1	0
2019	108	A-type	87	DeepSeek-R1	1	1	1	0
2019	108	A-type	88	DeepSeek-R1	1	1	1	0
2019	108	A-type	89	DeepSeek-R1	1	1	1	0
2019	108	A-type	90	DeepSeek-R1	1	1	1	0
2019	108	A-type	91	DeepSeek-R1	1	1	1	0
2019	108	A-type	92	DeepSeek-R1	1	1	1	0
2019	108	A-type	93	DeepSeek-R1	1	1	1	0
2019	108	A-type	94	DeepSeek-R1	1	1	1	0
2019	108	A-type	95	DeepSeek-R1	0	1	0	0
2019	108	A-type	96	DeepSeek-R1	0	1	0	1
2019	108	A-type	97	DeepSeek-R1	1	1	1	0
2019	108	A-type	98	DeepSeek-R1	1	1	1	0
2019	108	A-type	99	DeepSeek-R1	0	1	0	0
2019	108	A-type	100	DeepSeek-R1	0	1	0	0
2019	108	A-type	101	DeepSeek-R1	1	1	1	0
2019	108	A-type	102	DeepSeek-R1	1	1	1	0
2019	108	A-type	103	DeepSeek-R1	1	1	1	0
2019	108	A-type	104	DeepSeek-R1	1	1	1	0
2019	108	A-type	105	DeepSeek-R1	1	1	1	0
2019	108	A-type	106	DeepSeek-R1	0	1	0	0
2019	108	A-type	107	DeepSeek-R1	1	1	1	0
2019	108	A-type	108	DeepSeek-R1	1	1	1	0
2019	108	A-type	108	DeepSeek-R1	0	1	0	0
2019	108	A-type	110	DeepSeek-R1	0	1	0	0
2019	108	A-type	111	DeepSeek-R1	1	1	1	0
2019	108	A-type	112	DeepSeek-R1	1	1	1	0
2019	108	A-type	113	DeepSeek-R1	1	1	1	0
2019	108	A-type	114	DeepSeek-R1	1	1	1	0
2019	108	A-type	115	DeepSeek-R1	1	1	1	0
2019	108	A-type	116	DeepSeek-R1	0	1	0	0
2019	108	A-type	117	DeepSeek-R1	1	1	1	0
2019	108	A-type	118	DeepSeek-R1	1	1	1	0
2019	108	A-type	119	DeepSeek-R1	1	1	1	0
2019	108	A-type	120	DeepSeek-R1	0	1	0	0
2019	108	A-type	121	DeepSeek-R1	0	1	0	0
2019	108	A-type	122	DeepSeek-R1	1	1	1	0
2019	108	A-type	123	DeepSeek-R1	1	1	1	0
2019	108	A-type	124	DeepSeek-R1	1	1	1	0
2019	108	A-type	125	DeepSeek-R1	1	1	1	0
2019	108	A-type	126	DeepSeek-R1	0	1	0	0
2019	108	A-type	127	DeepSeek-R1	1	1	1	0
2019	108	A-type	128	DeepSeek-R1	1	1	1	0
2019	108	A-type	129	DeepSeek-R1	1	1	1	0
2019	108	A-type	130	DeepSeek-R1	1	1	1	0
2019	108	A-type	131	DeepSeek-R1	1	1	1	0
2019	108	A-type	132	DeepSeek-R1	1	1	1	0
2019	108	A-type	133	DeepSeek-R1	1	1	1	0
2019	108	A-type	134	DeepSeek-R1	1	1	1	0
2019	108	A-type	135	DeepSeek-R1	1	1	1	0
2019	108	A-type	136	DeepSeek-R1	0	1	0	1
2019	108	A-type	137	DeepSeek-R1	0	1	0	1
2019	108	A-type	138	DeepSeek-R1	1	1	1	0
2019	108	A-type	139	DeepSeek-R1	1	1	1	0
2019	108	A-type	140	DeepSeek-R1	1	1	1	0
2019	108	A-type	141	DeepSeek-R1	1	1	1	0
2019	108	A-type	142	DeepSeek-R1	1	1	1	0
2019	108	A-type	143	DeepSeek-R1	1	1	1	0
2019	108	A-type	144	DeepSeek-R1	1	1	1	0
2019	108	A-type	145	DeepSeek-R1	1	1	1	0
2019	108	A-type		DeepSeek-R1	114	1	0	0
2019	108	A-type		DeepSeek-R1	0	1	0	0
2020	109	A-type	1	GPT-4o	1	1	1	0
2020	109	A-type	2	GPT-4o	1	1	1	0
2020	109	A-type	3	GPT-4o	0	1	0	0
2020	109	A-type	4	GPT-4o	1	1	1	0
2020	109	A-type	5	GPT-4o	1	1	1	0
2020	109	A-type	6	GPT-4o	1	1	1	0
2020	109	A-type	7	GPT-4o	1	1	1	0
2020	109	A-type	8	GPT-4o	0	1	0	0
2020	109	A-type	9	GPT-4o	0	1	0	0
2020	109	A-type	10	GPT-4o	1	1	1	0
2020	109	A-type	11	GPT-4o	1	1	1	0
2020	109	A-type	12	GPT-4o	0	1	0	0
2020	109	A-type	13	GPT-4o	1	1	1	0
2020	109	A-type	14	GPT-4o	1	1	1	0
2020	109	A-type	15	GPT-4o	1	1	1	0
2020	109	A-type	16	GPT-4o	1	1	1	0
2020	109	A-type	17	GPT-4o	1	1	1	0
2020	109	A-type	18	GPT-4o	1	1	1	0
2020	109	A-type	19	GPT-4o	1	1	1	0
2020	109	A-type	20	GPT-4o	1	1	1	0
2020	109	A-type	21	GPT-4o	1	1	1	0
2020	109	A-type	22	GPT-4o	1	1	1	0
2020	109	A-type	23	GPT-4o	1	1	1	0
2020	109	A-type	24	GPT-4o	1	1	1	0
2020	109	A-type	25	GPT-4o	1	1	1	0
2020	109	A-type	26	GPT-4o	1	1	1	0
2020	109	A-type	27	GPT-4o	1	1	1	0
2020	109	A-type	28	GPT-4o	1	1	1	0
2020	109	A-type	29	GPT-4o	1	1	1	0
2020	109	A-type	30	GPT-4o	1	1	1	0
2020	109	A-type	31	GPT-4o	0	1	0	0
2020	109	A-type	32	GPT-4o	1	1	1	0
2020	109	A-type	33	GPT-4o	0	1	0	0
2020	109	A-type	34	GPT-4o	1	1	1	0
2020	109	A-type	35	GPT-4o	1	1	1	0
2020	109	A-type	36	GPT-4o	1	1	1	0
2020	109	A-type	37	GPT-4o	0	1	0	0
2020	109	A-type	38	GPT-4o	1	1	1	0
2020	109	A-type	39	GPT-4o	1	1	1	0
2020	109	A-type	40	GPT-4o	1	1	1	0
2020	109	A-type	41	GPT-4o	1	1	1	0
2020	109	A-type	42	GPT-4o	1	1	1	0
2020	109	A-type	43	GPT-4o	0	1	0	0
2020	109	A-type	44	GPT-4o	0	1	0	0
2020	109	A-type	45	GPT-4o	1	1	1	0
2020	109	A-type	46	GPT-4o	1	1	1	0
2020	109	A-type	47	GPT-4o	1	1	1	0
2020	109	A-type	48	GPT-4o	1	1	1	0
2020	109	A-type	49	GPT-4o	1	1	1	0
2020	109	A-type	50	GPT-4o	1	1	1	0
2020	109	A-type	51	GPT-4o	1	1	1	0
2020	109	A-type	52	GPT-4o	1	1	1	0
2020	109	A-type	53	GPT-4o	1	1	1	0
2020	109	A-type	54	GPT-4o	1	1	1	0
2020	109	A-type	55	GPT-4o	0	1	0	0
2020	109	A-type	56	GPT-4o	1	1	1	0
2020	109	A-type	57	GPT-4o	1	1	1	0
2020	109	A-type	58	GPT-4o	1	1	1	0
2020	109	A-type	59	GPT-4o	0	1	0	0
2020	109	A-type	60	GPT-4o	1	1	1	0
2020	109	A-type	61	GPT-4o	1	1	1	0
2020	109	A-type	62	GPT-4o	1	1	1	0
2020	109	A-type	63	GPT-4o	1	1	1	0
2020	109	A-type	64	GPT-4o	1	1	1	0
2020	109	A-type	65	GPT-4o	1	1	1	0
2020	109	A-type	66	GPT-4o	1	1	1	0
2020	109	A-type	67	GPT-4o	1	1	1	0
2020	109	A-type	68	GPT-4o	1	1	1	0
2020	109	A-type	69	GPT-4o	1	1	1	0
2020	109	A-type	70	GPT-4o	1	1	1	0
2020	109	A-type	71	GPT-4o	1	1	1	0
2020	109	A-type	72	GPT-4o	1	1	1	0
2020	109	A-type	73	GPT-4o	1	1	1	0
2020	109	A-type	74	GPT-4o	1	1	1	0
2020	109	A-type	75	GPT-4o	1	1	1	0
2020	109	A-type	76	GPT-4o	0	1	0	0
2020	109	A-type	77	GPT-4o	1	1	1	0
2020	109	A-type	78	GPT-4o	1	1	1	0
2020	109	A-type	79	GPT-4o	1	1	1	0
2020	109	A-type	80	GPT-4o	0	1	0	0
2020	109	A-type	81	GPT-4o	1	1	1	0
2020	109	A-type	82	GPT-4o	1	1	1	0
2020	109	A-type	83	GPT-4o	1	1	1	0
2020	109	A-type	84	GPT-4o	1	1	1	0
2020	109	A-type	85	GPT-4o	1	1	1	0
2020	109	A-type	86	GPT-4o	0	1	0	0
2020	109	A-type	87	GPT-4o	1	1	1	0
2020	109	A-type	88	GPT-4o	1	1	1	0
2020	109	A-type	89	GPT-4o	1	1	1	0
2020	109	A-type	90	GPT-4o	1	1	1	0
2020	109	A-type	91	GPT-4o	1	1	1	0
2020	109	A-type	92	GPT-4o	1	1	1	0
2020	109	A-type	93	GPT-4o	1	1	1	0
2020	109	A-type	94	GPT-4o	1	1	1	0
2020	109	A-type	95	GPT-4o	1	1	1	0
2020	109	A-type	96	GPT-4o	1	1	1	0
2020	109	A-type	97	GPT-4o	1	1	1	0
2020	109	A-type	98	GPT-4o	1	1	1	0
2020	109	A-type	99	GPT-4o	1	1	1	0
2020	109	A-type	100	GPT-4o	1	1	1	0
2020	109	A-type	101	GPT-4o	1	1	1	0
2020	109	A-type	102	GPT-4o	1	1	1	0
2020	109	A-type	103	GPT-4o	1	1	1	0
2020	109	A-type	104	GPT-4o	1	1	1	0
2020	109	A-type	105	GPT-4o	1	1	1	0
2020	109	A-type	106	GPT-4o	1	1	1	0
2020	109	A-type	107	GPT-4o	1	1	1	0
2020	109	A-type	108	GPT-4o	1	1	1	0
2020	109	A-type	109	GPT-4o	1	1	1	0
2020	109	A-type	110	GPT-4o	1	1	1	0
2020	109	A-type	111	GPT-4o	1	1	1	0
2020	109	A-type	112	GPT-4o	1	1	1	0
2020	109	A-type	113	GPT-4o	0	1	0	0
2020	109	A-type	114	GPT-4o	1	1	1	0
2020	109	A-type	115	GPT-4o	1	1	1	0
2020	109	A-type	116	GPT-4o	1	1	1	0
2020	109	A-type	117	GPT-4o	1	1	1	0
2020	109	A-type	118	GPT-4o	1	1	1	0
2020	109	A-type	119	GPT-4o	1	1	1	0
2020	109	A-type	120	GPT-4o	1	1	1	0
2020	109	A-type	121	GPT-4o	1	1	1	0
2020	109	A-type	122	GPT-4o	1	1	1	0
2020	109	A-type	123	GPT-4o	1	1	1	0
2020	109	A-type	124	GPT-4o	1	1	1	0
2020	109	A-type	125	GPT-4o	0	1	0	0
2020	109	A-type	126	GPT-4o	1	1	1	0
2020	109	A-type	127	GPT-4o	1	1	1	0
2020	109	A-type	128	GPT-4o	0	1	0	0
2020	109	A-type	129	GPT-4o	0	1	0	0
2020	109	A-type	130	GPT-4o	1	1	1	0
2020	109	A-type	131	GPT-4o	0	1	0	0
2020	109	A-type	132	GPT-4o	1	1	1	0
2020	109	A-type	133	GPT-4o	1	1	1	0
2020	109	A-type	134	GPT-4o	1	1	1	0
2020	109	A-type	135	GPT-4o	1	1	1	0
2020	109	A-type	136	GPT-4o	1	1	1	0
2020	109	A-type	137	GPT-4o	1	1	1	0
2020	109	A-type	138	GPT-4o	1	1	1	0
2020	109	A-type	139	GPT-4o	1	1	1	0
2020	109	A-type	140	GPT-4o	1	1	1	0
2020	109	A-type	141	GPT-4o	1	1	1	0
2020	109	A-type	142	GPT-4o	1	1	1	0
2020	109	A-type	143	GPT-4o	0	1	0	0
2020	109	A-type	144	GPT-4o	1	1	1	0
2020	109	A-type	145	GPT-4o	1	1	1	0
2020	109	A-type		GPT-4o	125	1	0	0
2020	109	A-type		GPT-4o	0	1	0	0
2020	109	A-type	1	GPT-o1	1	1	1	0
2020	109	A-type	2	GPT-o1	1	1	1	0
2020	109	A-type	3	GPT-o1	1	1	1	0
2020	109	A-type	4	GPT-o1	1	1	1	0
2020	109	A-type	5	GPT-o1	1	1	1	0
2020	109	A-type	6	GPT-o1	1	1	1	0
2020	109	A-type	7	GPT-o1	1	1	1	0
2020	109	A-type	8	GPT-o1	1	1	1	0
2020	109	A-type	9	GPT-o1	0	1	0	0
2020	109	A-type	10	GPT-o1	1	1	1	0
2020	109	A-type	11	GPT-o1	1	1	1	0
2020	109	A-type	12	GPT-o1	1	1	1	0
2020	109	A-type	13	GPT-o1	1	1	1	0
2020	109	A-type	14	GPT-o1	1	1	1	0
2020	109	A-type	15	GPT-o1	1	1	1	0
2020	109	A-type	16	GPT-o1	1	1	1	0
2020	109	A-type	17	GPT-o1	1	1	1	0
2020	109	A-type	18	GPT-o1	1	1	1	0
2020	109	A-type	19	GPT-o1	1	1	1	0
2020	109	A-type	20	GPT-o1	1	1	1	0
2020	109	A-type	21	GPT-o1	0	1	0	0
2020	109	A-type	22	GPT-o1	1	1	1	0
2020	109	A-type	23	GPT-o1	1	1	1	0
2020	109	A-type	24	GPT-o1	0	1	0	0
2020	109	A-type	25	GPT-o1	1	1	1	0
2020	109	A-type	26	GPT-o1	1	1	1	0
2020	109	A-type	27	GPT-o1	1	1	1	0
2020	109	A-type	28	GPT-o1	1	1	1	0
2020	109	A-type	29	GPT-o1	1	1	1	0
2020	109	A-type	30	GPT-o1	1	1	1	0
2020	109	A-type	31	GPT-o1	1	1	1	0
2020	109	A-type	32	GPT-o1	1	1	1	0
2020	109	A-type	33	GPT-o1	1	1	1	0
2020	109	A-type	34	GPT-o1	1	1	1	0
2020	109	A-type	35	GPT-o1	1	1	1	0
2020	109	A-type	36	GPT-o1	1	1	1	0
2020	109	A-type	37	GPT-o1	1	1	1	0
2020	109	A-type	38	GPT-o1	1	1	1	0
2020	109	A-type	39	GPT-o1	1	1	1	0
2020	109	A-type	40	GPT-o1	1	1	1	0
2020	109	A-type	41	GPT-o1	1	1	1	0
2020	109	A-type	42	GPT-o1	1	1	1	0
2020	109	A-type	43	GPT-o1	1	1	1	0
2020	109	A-type	44	GPT-o1	0	1	0	0
2020	109	A-type	45	GPT-o1	1	1	1	0
2020	109	A-type	46	GPT-o1	1	1	1	0
2020	109	A-type	47	GPT-o1	1	1	1	0
2020	109	A-type	48	GPT-o1	1	1	1	0
2020	109	A-type	49	GPT-o1	1	1	1	0
2020	109	A-type	50	GPT-o1	1	1	1	0
2020	109	A-type	51	GPT-o1	1	1	1	0
2020	109	A-type	52	GPT-o1	1	1	1	0
2020	109	A-type	53	GPT-o1	1	1	1	0
2020	109	A-type	54	GPT-o1	1	1	1	0
2020	109	A-type	55	GPT-o1	1	1	1	0
2020	109	A-type	56	GPT-o1	1	1	1	0
2020	109	A-type	57	GPT-o1	1	1	1	0
2020	109	A-type	58	GPT-o1	1	1	1	0
2020	109	A-type	59	GPT-o1	1	1	1	0
2020	109	A-type	60	GPT-o1	1	1	1	0
2020	109	A-type	61	GPT-o1	1	1	1	0
2020	109	A-type	62	GPT-o1	1	1	1	0
2020	109	A-type	63	GPT-o1	1	1	1	0
2020	109	A-type	64	GPT-o1	1	1	1	0
2020	109	A-type	65	GPT-o1	1	1	1	0
2020	109	A-type	66	GPT-o1	1	1	1	0
2020	109	A-type	67	GPT-o1	1	1	1	0
2020	109	A-type	68	GPT-o1	1	1	1	0
2020	109	A-type	69	GPT-o1	1	1	1	0
2020	109	A-type	70	GPT-o1	1	1	1	0
2020	109	A-type	71	GPT-o1	1	1	1	0
2020	109	A-type	72	GPT-o1	1	1	1	0
2020	109	A-type	73	GPT-o1	1	1	1	0
2020	109	A-type	74	GPT-o1	1	1	1	0
2020	109	A-type	75	GPT-o1	1	1	1	0
2020	109	A-type	76	GPT-o1	1	1	1	0
2020	109	A-type	77	GPT-o1	1	1	1	0
2020	109	A-type	78	GPT-o1	1	1	1	0
2020	109	A-type	79	GPT-o1	1	1	1	0
2020	109	A-type	80	GPT-o1	0	1	0	0
2020	109	A-type	81	GPT-o1	1	1	1	0
2020	109	A-type	82	GPT-o1	1	1	1	0
2020	109	A-type	83	GPT-o1	1	1	1	0
2020	109	A-type	84	GPT-o1	1	1	1	0
2020	109	A-type	85	GPT-o1	1	1	1	0
2020	109	A-type	86	GPT-o1	1	1	1	0
2020	109	A-type	87	GPT-o1	1	1	1	0
2020	109	A-type	88	GPT-o1	1	1	1	0
2020	109	A-type	89	GPT-o1	1	1	1	0
2020	109	A-type	90	GPT-o1	1	1	1	0
2020	109	A-type	91	GPT-o1	1	1	1	0
2020	109	A-type	92	GPT-o1	1	1	1	0
2020	109	A-type	93	GPT-o1	1	1	1	0
2020	109	A-type	94	GPT-o1	1	1	1	0
2020	109	A-type	95	GPT-o1	1	1	1	0
2020	109	A-type	96	GPT-o1	0	1	0	0
2020	109	A-type	97	GPT-o1	1	1	1	0
2020	109	A-type	98	GPT-o1	1	1	1	0
2020	109	A-type	99	GPT-o1	1	1	1	0
2020	109	A-type	100	GPT-o1	1	1	1	0
2020	109	A-type	101	GPT-o1	1	1	1	0
2020	109	A-type	102	GPT-o1	1	1	1	0
2020	109	A-type	103	GPT-o1	1	1	1	0
2020	109	A-type	104	GPT-o1	0	1	0	0
2020	109	A-type	105	GPT-o1	1	1	1	0
2020	109	A-type	106	GPT-o1	1	1	1	0
2020	109	A-type	107	GPT-o1	1	1	1	0
2020	109	A-type	108	GPT-o1	1	1	1	0
2020	109	A-type	109	GPT-o1	1	1	1	0
2020	109	A-type	110	GPT-o1	1	1	1	0
2020	109	A-type	111	GPT-o1	1	1	1	0
2020	109	A-type	112	GPT-o1	1	1	1	0
2020	109	A-type	113	GPT-o1	1	1	1	0
2020	109	A-type	114	GPT-o1	1	1	1	0
2020	109	A-type	115	GPT-o1	1	1	1	0
2020	109	A-type	116	GPT-o1	1	1	1	0
2020	109	A-type	117	GPT-o1	1	1	1	0
2020	109	A-type	118	GPT-o1	1	1	1	0
2020	109	A-type	119	GPT-o1	1	1	1	0
2020	109	A-type	120	GPT-o1	1	1	1	0
2020	109	A-type	121	GPT-o1	1	1	1	0
2020	109	A-type	122	GPT-o1	1	1	1	0
2020	109	A-type	123	GPT-o1	1	1	1	0
2020	109	A-type	124	GPT-o1	1	1	1	0
2020	109	A-type	125	GPT-o1	0	1	0	0
2020	109	A-type	126	GPT-o1	1	1	1	0
2020	109	A-type	127	GPT-o1	1	1	1	0
2020	109	A-type	128	GPT-o1	0	1	0	0
2020	109	A-type	129	GPT-o1	1	1	1	0
2020	109	A-type	130	GPT-o1	1	1	1	0
2020	109	A-type	131	GPT-o1	1	1	1	0
2020	109	A-type	132	GPT-o1	1	1	1	0
2020	109	A-type	133	GPT-o1	1	1	1	0
2020	109	A-type	134	GPT-o1	0	1	0	0
2020	109	A-type	135	GPT-o1	1	1	1	0
2020	109	A-type	136	GPT-o1	1	1	1	0
2020	109	A-type	137	GPT-o1	1	1	1	0
2020	109	A-type	138	GPT-o1	1	1	1	0
2020	109	A-type	139	GPT-o1	1	1	1	0
2020	109	A-type	140	GPT-o1	1	1	1	0
2020	109	A-type	141	GPT-o1	1	1	1	0
2020	109	A-type	142	GPT-o1	1	1	1	0
2020	109	A-type	143	GPT-o1	0	1	0	0
2020	109	A-type	144	GPT-o1	1	1	1	0
2020	109	A-type	145	GPT-o1	1	1	1	0
2020	109	A-type		GPT-o1	134	1	0	0
2020	109	A-type		GPT-o1	0	1	0	0
2020	109	A-type	1	DeepSeek-V3	1	1	1	0
2020	109	A-type	2	DeepSeek-V3	1	1	1	0
2020	109	A-type	3	DeepSeek-V3	0	1	0	0
2020	109	A-type	4	DeepSeek-V3	1	1	1	0
2020	109	A-type	5	DeepSeek-V3	1	1	1	0
2020	109	A-type	6	DeepSeek-V3	1	1	1	0
2020	109	A-type	7	DeepSeek-V3	1	1	1	0
2020	109	A-type	8	DeepSeek-V3	1	1	1	0
2020	109	A-type	9	DeepSeek-V3	0	1	0	0
2020	109	A-type	10	DeepSeek-V3	1	1	1	0
2020	109	A-type	11	DeepSeek-V3	1	1	1	0
2020	109	A-type	12	DeepSeek-V3	1	1	1	0
2020	109	A-type	13	DeepSeek-V3	1	1	1	0
2020	109	A-type	14	DeepSeek-V3	1	1	1	0
2020	109	A-type	15	DeepSeek-V3	1	1	1	0
2020	109	A-type	16	DeepSeek-V3	1	1	1	0
2020	109	A-type	17	DeepSeek-V3	1	1	1	0
2020	109	A-type	18	DeepSeek-V3	0	1	0	0
2020	109	A-type	19	DeepSeek-V3	1	1	1	0
2020	109	A-type	20	DeepSeek-V3	1	1	1	0
2020	109	A-type	21	DeepSeek-V3	0	1	0	0
2020	109	A-type	22	DeepSeek-V3	1	1	1	0
2020	109	A-type	23	DeepSeek-V3	1	1	1	0
2020	109	A-type	24	DeepSeek-V3	0	1	0	0
2020	109	A-type	25	DeepSeek-V3	0	1	0	0
2020	109	A-type	26	DeepSeek-V3	1	1	1	0
2020	109	A-type	27	DeepSeek-V3	1	1	1	0
2020	109	A-type	28	DeepSeek-V3	0	1	0	0
2020	109	A-type	29	DeepSeek-V3	1	1	1	0
2020	109	A-type	30	DeepSeek-V3	1	1	1	0
2020	109	A-type	31	DeepSeek-V3	0	1	0	0
2020	109	A-type	32	DeepSeek-V3	1	1	1	0
2020	109	A-type	33	DeepSeek-V3	0	1	0	0
2020	109	A-type	34	DeepSeek-V3	1	1	1	0
2020	109	A-type	35	DeepSeek-V3	1	1	1	0
2020	109	A-type	36	DeepSeek-V3	1	1	1	0
2020	109	A-type	37	DeepSeek-V3	1	1	1	0
2020	109	A-type	38	DeepSeek-V3	1	1	1	0
2020	109	A-type	39	DeepSeek-V3	1	1	1	0
2020	109	A-type	40	DeepSeek-V3	1	1	1	0
2020	109	A-type	41	DeepSeek-V3	1	1	1	0
2020	109	A-type	42	DeepSeek-V3	1	1	1	0
2020	109	A-type	43	DeepSeek-V3	0	1	0	0
2020	109	A-type	44	DeepSeek-V3	0	1	0	0
2020	109	A-type	45	DeepSeek-V3	1	1	1	0
2020	109	A-type	46	DeepSeek-V3	1	1	1	0
2020	109	A-type	47	DeepSeek-V3	1	1	1	0
2020	109	A-type	48	DeepSeek-V3	1	1	1	0
2020	109	A-type	49	DeepSeek-V3	1	1	1	0
2020	109	A-type	50	DeepSeek-V3	1	1	1	0
2020	109	A-type	51	DeepSeek-V3	1	1	1	0
2020	109	A-type	52	DeepSeek-V3	1	1	1	0
2020	109	A-type	53	DeepSeek-V3	1	1	1	0
2020	109	A-type	54	DeepSeek-V3	1	1	1	0
2020	109	A-type	55	DeepSeek-V3	0	1	0	0
2020	109	A-type	56	DeepSeek-V3	1	1	1	0
2020	109	A-type	57	DeepSeek-V3	1	1	1	0
2020	109	A-type	58	DeepSeek-V3	1	1	1	0
2020	109	A-type	59	DeepSeek-V3	1	1	1	0
2020	109	A-type	60	DeepSeek-V3	1	1	1	0
2020	109	A-type	61	DeepSeek-V3	0	1	0	0
2020	109	A-type	62	DeepSeek-V3	1	1	1	0
2020	109	A-type	63	DeepSeek-V3	1	1	1	0
2020	109	A-type	64	DeepSeek-V3	1	1	1	0
2020	109	A-type	65	DeepSeek-V3	1	1	1	0
2020	109	A-type	66	DeepSeek-V3	1	1	1	0
2020	109	A-type	67	DeepSeek-V3	1	1	1	0
2020	109	A-type	68	DeepSeek-V3	1	1	1	0
2020	109	A-type	69	DeepSeek-V3	1	1	1	0
2020	109	A-type	70	DeepSeek-V3	1	1	1	0
2020	109	A-type	71	DeepSeek-V3	0	1	0	0
2020	109	A-type	72	DeepSeek-V3	1	1	1	0
2020	109	A-type	73	DeepSeek-V3	1	1	1	0
2020	109	A-type	74	DeepSeek-V3	1	1	1	0
2020	109	A-type	75	DeepSeek-V3	1	1	1	0
2020	109	A-type	76	DeepSeek-V3	1	1	1	0
2020	109	A-type	77	DeepSeek-V3	1	1	1	0
2020	109	A-type	78	DeepSeek-V3	1	1	1	0
2020	109	A-type	79	DeepSeek-V3	1	1	1	0
2020	109	A-type	80	DeepSeek-V3	0	1	0	0
2020	109	A-type	81	DeepSeek-V3	1	1	1	0
2020	109	A-type	82	DeepSeek-V3	1	1	1	0
2020	109	A-type	83	DeepSeek-V3	1	1	1	0
2020	109	A-type	84	DeepSeek-V3	1	1	1	0
2020	109	A-type	85	DeepSeek-V3	1	1	1	0
2020	109	A-type	86	DeepSeek-V3	1	1	1	0
2020	109	A-type	87	DeepSeek-V3	1	1	1	0
2020	109	A-type	88	DeepSeek-V3	1	1	1	0
2020	109	A-type	89	DeepSeek-V3	1	1	1	0
2020	109	A-type	90	DeepSeek-V3	1	1	1	0
2020	109	A-type	91	DeepSeek-V3	1	1	1	0
2020	109	A-type	92	DeepSeek-V3	1	1	1	0
2020	109	A-type	93	DeepSeek-V3	1	1	1	0
2020	109	A-type	94	DeepSeek-V3	1	1	1	0
2020	109	A-type	95	DeepSeek-V3	1	1	1	0
2020	109	A-type	96	DeepSeek-V3	1	1	1	0
2020	109	A-type	97	DeepSeek-V3	1	1	1	0
2020	109	A-type	98	DeepSeek-V3	0	1	0	0
2020	109	A-type	99	DeepSeek-V3	1	1	1	0
2020	109	A-type	100	DeepSeek-V3	1	1	1	0
2020	109	A-type	101	DeepSeek-V3	1	1	1	0
2020	109	A-type	102	DeepSeek-V3	1	1	1	0
2020	109	A-type	103	DeepSeek-V3	0	1	0	0
2020	109	A-type	104	DeepSeek-V3	1	1	1	0
2020	109	A-type	105	DeepSeek-V3	1	1	1	0
2020	109	A-type	106	DeepSeek-V3	1	1	1	0
2020	109	A-type	107	DeepSeek-V3	1	1	1	0
2020	109	A-type	108	DeepSeek-V3	1	1	1	0
2020	109	A-type	109	DeepSeek-V3	0	1	0	0
2020	109	A-type	110	DeepSeek-V3	1	1	1	0
2020	109	A-type	111	DeepSeek-V3	1	1	1	0
2020	109	A-type	112	DeepSeek-V3	1	1	1	0
2020	109	A-type	113	DeepSeek-V3	0	1	0	0
2020	109	A-type	114	DeepSeek-V3	1	1	1	0
2020	109	A-type	115	DeepSeek-V3	1	1	1	0
2020	109	A-type	116	DeepSeek-V3	1	1	1	0
2020	109	A-type	117	DeepSeek-V3	1	1	1	0
2020	109	A-type	118	DeepSeek-V3	1	1	1	0
2020	109	A-type	119	DeepSeek-V3	1	1	1	0
2020	109	A-type	120	DeepSeek-V3	1	1	1	0
2020	109	A-type	121	DeepSeek-V3	1	1	1	0
2020	109	A-type	122	DeepSeek-V3	1	1	1	0
2020	109	A-type	123	DeepSeek-V3	1	1	1	0
2020	109	A-type	124	DeepSeek-V3	1	1	1	0
2020	109	A-type	125	DeepSeek-V3	1	1	1	0
2020	109	A-type	126	DeepSeek-V3	1	1	1	0
2020	109	A-type	127	DeepSeek-V3	1	1	1	0
2020	109	A-type	128	DeepSeek-V3	0	1	0	0
2020	109	A-type	129	DeepSeek-V3	1	1	1	0
2020	109	A-type	130	DeepSeek-V3	1	1	1	0
2020	109	A-type	131	DeepSeek-V3	0	1	0	0
2020	109	A-type	132	DeepSeek-V3	1	1	1	0
2020	109	A-type	133	DeepSeek-V3	1	1	1	0
2020	109	A-type	134	DeepSeek-V3	0	1	0	0
2020	109	A-type	135	DeepSeek-V3	0	1	0	0
2020	109	A-type	136	DeepSeek-V3	1	1	1	0
2020	109	A-type	137	DeepSeek-V3	1	1	1	0
2020	109	A-type	138	DeepSeek-V3	1	1	1	0
2020	109	A-type	139	DeepSeek-V3	1	1	1	0
2020	109	A-type	140	DeepSeek-V3	1	1	1	0
2020	109	A-type	141	DeepSeek-V3	1	1	1	0
2020	109	A-type	142	DeepSeek-V3	1	1	1	0
2020	109	A-type	143	DeepSeek-V3	0	1	0	0
2020	109	A-type	144	DeepSeek-V3	1	1	1	0
2020	109	A-type	145	DeepSeek-V3	1	1	1	0
2020	109	A-type		DeepSeek-V3	121	1	0	0
2020	109	A-type		DeepSeek-V3	0	1	0	0
2020	109	A-type	1	DeepSeek-R1	0	1	0	0
2020	109	A-type	2	DeepSeek-R1	0	1	0	0
2020	109	A-type	3	DeepSeek-R1	0	1	0	0
2020	109	A-type	4	DeepSeek-R1	1	1	1	0
2020	109	A-type	5	DeepSeek-R1	1	1	1	0
2020	109	A-type	6	DeepSeek-R1	1	1	1	0
2020	109	A-type	7	DeepSeek-R1	1	1	1	0
2020	109	A-type	8	DeepSeek-R1	1	1	1	0
2020	109	A-type	9	DeepSeek-R1	0	1	0	0
2020	109	A-type	10	DeepSeek-R1	1	1	1	0
2020	109	A-type	11	DeepSeek-R1	1	1	1	0
2020	109	A-type	12	DeepSeek-R1	1	1	1	0
2020	109	A-type	13	DeepSeek-R1	1	1	1	0
2020	109	A-type	14	DeepSeek-R1	1	1	1	0
2020	109	A-type	15	DeepSeek-R1	1	1	1	0
2020	109	A-type	16	DeepSeek-R1	1	1	1	0
2020	109	A-type	17	DeepSeek-R1	1	1	1	0
2020	109	A-type	18	DeepSeek-R1	0	1	0	0
2020	109	A-type	19	DeepSeek-R1	1	1	1	0
2020	109	A-type	20	DeepSeek-R1	1	1	1	0
2020	109	A-type	21	DeepSeek-R1	1	1	1	0
2020	109	A-type	22	DeepSeek-R1	1	1	1	0
2020	109	A-type	23	DeepSeek-R1	1	1	1	0
2020	109	A-type	24	DeepSeek-R1	0	1	0	0
2020	109	A-type	25	DeepSeek-R1	1	1	1	0
2020	109	A-type	26	DeepSeek-R1	1	1	1	0
2020	109	A-type	27	DeepSeek-R1	1	1	1	0
2020	109	A-type	28	DeepSeek-R1	0	1	0	0
2020	109	A-type	29	DeepSeek-R1	1	1	1	0
2020	109	A-type	30	DeepSeek-R1	1	1	1	0
2020	109	A-type	31	DeepSeek-R1	1	1	1	0
2020	109	A-type	32	DeepSeek-R1	1	1	1	0
2020	109	A-type	33	DeepSeek-R1	1	1	1	0
2020	109	A-type	34	DeepSeek-R1	1	1	1	0
2020	109	A-type	35	DeepSeek-R1	0	1	0	0
2020	109	A-type	36	DeepSeek-R1	1	1	1	0
2020	109	A-type	37	DeepSeek-R1	0	1	0	0
2020	109	A-type	38	DeepSeek-R1	1	1	1	0
2020	109	A-type	39	DeepSeek-R1	1	1	1	0
2020	109	A-type	40	DeepSeek-R1	1	1	1	0
2020	109	A-type	41	DeepSeek-R1	1	1	1	0
2020	109	A-type	42	DeepSeek-R1	1	1	1	0
2020	109	A-type	43	DeepSeek-R1	1	1	1	0
2020	109	A-type	44	DeepSeek-R1	0	1	0	0
2020	109	A-type	45	DeepSeek-R1	1	1	1	0
2020	109	A-type	46	DeepSeek-R1	1	1	1	0
2020	109	A-type	47	DeepSeek-R1	1	1	1	0
2020	109	A-type	48	DeepSeek-R1	1	1	1	0
2020	109	A-type	49	DeepSeek-R1	1	1	1	0
2020	109	A-type	50	DeepSeek-R1	1	1	1	0
2020	109	A-type	51	DeepSeek-R1	1	1	1	0
2020	109	A-type	52	DeepSeek-R1	1	1	1	0
2020	109	A-type	53	DeepSeek-R1	1	1	1	0
2020	109	A-type	54	DeepSeek-R1	1	1	1	0
2020	109	A-type	55	DeepSeek-R1	0	1	0	0
2020	109	A-type	56	DeepSeek-R1	1	1	1	0
2020	109	A-type	57	DeepSeek-R1	1	1	1	0
2020	109	A-type	58	DeepSeek-R1	1	1	1	0
2020	109	A-type	59	DeepSeek-R1	1	1	1	0
2020	109	A-type	60	DeepSeek-R1	1	1	1	0
2020	109	A-type	61	DeepSeek-R1	0	1	0	0
2020	109	A-type	62	DeepSeek-R1	1	1	1	0
2020	109	A-type	63	DeepSeek-R1	1	1	1	0
2020	109	A-type	64	DeepSeek-R1	0	1	0	0
2020	109	A-type	65	DeepSeek-R1	1	1	1	0
2020	109	A-type	66	DeepSeek-R1	1	1	1	0
2020	109	A-type	67	DeepSeek-R1	1	1	1	0
2020	109	A-type	68	DeepSeek-R1	1	1	1	0
2020	109	A-type	69	DeepSeek-R1	1	1	1	0
2020	109	A-type	70	DeepSeek-R1	1	1	1	0
2020	109	A-type	71	DeepSeek-R1	0	1	0	0
2020	109	A-type	72	DeepSeek-R1	1	1	1	0
2020	109	A-type	73	DeepSeek-R1	1	1	1	0
2020	109	A-type	74	DeepSeek-R1	1	1	1	0
2020	109	A-type	75	DeepSeek-R1	1	1	1	0
2020	109	A-type	76	DeepSeek-R1	1	1	1	0
2020	109	A-type	77	DeepSeek-R1	0	1	0	0
2020	109	A-type	78	DeepSeek-R1	1	1	1	0
2020	109	A-type	79	DeepSeek-R1	1	1	1	0
2020	109	A-type	80	DeepSeek-R1	0	1	0	0
2020	109	A-type	81	DeepSeek-R1	1	1	1	0
2020	109	A-type	82	DeepSeek-R1	1	1	1	0
2020	109	A-type	83	DeepSeek-R1	1	1	1	0
2020	109	A-type	84	DeepSeek-R1	1	1	1	0
2020	109	A-type	85	DeepSeek-R1	1	1	1	0
2020	109	A-type	86	DeepSeek-R1	1	1	1	0
2020	109	A-type	87	DeepSeek-R1	1	1	1	0
2020	109	A-type	88	DeepSeek-R1	1	1	1	0
2020	109	A-type	89	DeepSeek-R1	1	1	1	0
2020	109	A-type	90	DeepSeek-R1	0	1	0	0
2020	109	A-type	91	DeepSeek-R1	1	1	1	0
2020	109	A-type	92	DeepSeek-R1	1	1	1	0
2020	109	A-type	93	DeepSeek-R1	1	1	1	0
2020	109	A-type	94	DeepSeek-R1	1	1	1	0
2020	109	A-type	95	DeepSeek-R1	1	1	1	0
2020	109	A-type	96	DeepSeek-R1	1	1	1	0
2020	109	A-type	97	DeepSeek-R1	1	1	1	0
2020	109	A-type	98	DeepSeek-R1	1	1	1	0
2020	109	A-type	99	DeepSeek-R1	1	1	1	0
2020	109	A-type	100	DeepSeek-R1	1	1	1	0
2020	109	A-type	101	DeepSeek-R1	1	1	1	0
2020	109	A-type	102	DeepSeek-R1	1	1	1	0
2020	109	A-type	103	DeepSeek-R1	1	1	1	0
2020	109	A-type	104	DeepSeek-R1	1	1	1	0
2020	109	A-type	105	DeepSeek-R1	1	1	1	0
2020	109	A-type	106	DeepSeek-R1	1	1	1	0
2020	109	A-type	107	DeepSeek-R1	1	1	1	0
2020	109	A-type	108	DeepSeek-R1	1	1	1	0
2020	109	A-type	109	DeepSeek-R1	0	1	0	0
2020	109	A-type	110	DeepSeek-R1	1	1	1	0
2020	109	A-type	111	DeepSeek-R1	1	1	1	0
2020	109	A-type	112	DeepSeek-R1	1	1	1	0
2020	109	A-type	113	DeepSeek-R1	1	1	1	0
2020	109	A-type	114	DeepSeek-R1	1	1	1	0
2020	109	A-type	115	DeepSeek-R1	1	1	1	0
2020	109	A-type	116	DeepSeek-R1	1	1	1	0
2020	109	A-type	117	DeepSeek-R1	1	1	1	0
2020	109	A-type	118	DeepSeek-R1	1	1	1	0
2020	109	A-type	119	DeepSeek-R1	1	1	1	0
2020	109	A-type	120	DeepSeek-R1	1	1	1	0
2020	109	A-type	121	DeepSeek-R1	1	1	1	0
2020	109	A-type	122	DeepSeek-R1	0	1	0	0
2020	109	A-type	123	DeepSeek-R1	1	1	1	0
2020	109	A-type	124	DeepSeek-R1	1	1	1	0
2020	109	A-type	125	DeepSeek-R1	1	1	1	0
2020	109	A-type	126	DeepSeek-R1	1	1	1	0
2020	109	A-type	127	DeepSeek-R1	1	1	1	0
2020	109	A-type	128	DeepSeek-R1	0	1	0	0
2020	109	A-type	129	DeepSeek-R1	1	1	1	0
2020	109	A-type	130	DeepSeek-R1	1	1	1	0
2020	109	A-type	131	DeepSeek-R1	1	1	1	0
2020	109	A-type	132	DeepSeek-R1	0	1	0	0
2020	109	A-type	133	DeepSeek-R1	1	1	1	0
2020	109	A-type	134	DeepSeek-R1	0	1	0	0
2020	109	A-type	135	DeepSeek-R1	0	1	0	0
2020	109	A-type	136	DeepSeek-R1	0	1	0	1
2020	109	A-type	137	DeepSeek-R1	1	1	1	0
2020	109	A-type	138	DeepSeek-R1	1	1	1	0
2020	109	A-type	139	DeepSeek-R1	0	1	0	1
2020	109	A-type	140	DeepSeek-R1	1	1	1	0
2020	109	A-type	141	DeepSeek-R1	1	1	1	0
2020	109	A-type	142	DeepSeek-R1	1	1	1	0
2020	109	A-type	143	DeepSeek-R1	0	1	0	0
2020	109	A-type	144	DeepSeek-R1	1	1	1	0
2020	109	A-type	145	DeepSeek-R1	1	1	1	0
2020	109	A-type		DeepSeek-R1	119	1	0	0
2020	109	A-type		DeepSeek-R1	0	1	0	0
2021	110	A-type	1	GPT-4o	1	1	1	0
2021	110	A-type	2	GPT-4o	1	1	1	0
2021	110	A-type	3	GPT-4o	1	1	1	0
2021	110	A-type	4	GPT-4o	1	1	1	0
2021	110	A-type	5	GPT-4o	1	1	1	0
2021	110	A-type	6	GPT-4o	1	1	1	0
2021	110	A-type	7	GPT-4o	1	1	1	0
2021	110	A-type	8	GPT-4o	1	1	1	0
2021	110	A-type	9	GPT-4o	1	1	1	0
2021	110	A-type	10	GPT-4o	1	1	1	0
2021	110	A-type	11	GPT-4o	1	1	1	0
2021	110	A-type	12	GPT-4o	1	1	1	0
2021	110	A-type	13	GPT-4o	1	1	1	0
2021	110	A-type	14	GPT-4o	1	1	1	0
2021	110	A-type	15	GPT-4o	1	1	1	0
2021	110	A-type	16	GPT-4o	1	1	1	0
2021	110	A-type	17	GPT-4o	0	1	0	0
2021	110	A-type	18	GPT-4o	1	1	1	0
2021	110	A-type	19	GPT-4o	1	1	1	0
2021	110	A-type	20	GPT-4o	1	1	1	0
2021	110	A-type	21	GPT-4o	1	1	1	0
2021	110	A-type	22	GPT-4o	1	1	1	0
2021	110	A-type	23	GPT-4o	0	1	0	0
2021	110	A-type	24	GPT-4o	1	1	1	0
2021	110	A-type	25	GPT-4o	1	1	1	0
2021	110	A-type	26	GPT-4o	1	1	1	0
2021	110	A-type	27	GPT-4o	1	1	1	0
2021	110	A-type	28	GPT-4o	0	1	0	0
2021	110	A-type	29	GPT-4o	1	1	1	0
2021	110	A-type	30	GPT-4o	1	1	1	0
2021	110	A-type	31	GPT-4o	1	1	1	0
2021	110	A-type	32	GPT-4o	1	1	1	0
2021	110	A-type	33	GPT-4o	1	1	1	0
2021	110	A-type	34	GPT-4o	1	1	1	0
2021	110	A-type	35	GPT-4o	1	1	1	0
2021	110	A-type	36	GPT-4o	1	1	1	0
2021	110	A-type	37	GPT-4o	1	1	1	0
2021	110	A-type	38	GPT-4o	1	1	1	0
2021	110	A-type	39	GPT-4o	1	1	1	0
2021	110	A-type	40	GPT-4o	0	1	0	0
2021	110	A-type	41	GPT-4o	1	1	1	0
2021	110	A-type	42	GPT-4o	0	1	0	0
2021	110	A-type	43	GPT-4o	1	1	1	0
2021	110	A-type	44	GPT-4o	1	1	1	0
2021	110	A-type	45	GPT-4o	0	1	0	0
2021	110	A-type	46	GPT-4o	1	1	1	0
2021	110	A-type	47	GPT-4o	1	1	1	0
2021	110	A-type	48	GPT-4o	1	1	1	0
2021	110	A-type	49	GPT-4o	1	1	1	0
2021	110	A-type	50	GPT-4o	1	1	1	0
2021	110	A-type	51	GPT-4o	1	1	1	0
2021	110	A-type	52	GPT-4o	1	1	1	0
2021	110	A-type	53	GPT-4o	1	1	1	0
2021	110	A-type	54	GPT-4o	0	1	0	0
2021	110	A-type	55	GPT-4o	1	1	1	0
2021	110	A-type	56	GPT-4o	1	1	1	0
2021	110	A-type	57	GPT-4o	1	1	1	0
2021	110	A-type	58	GPT-4o	1	1	1	0
2021	110	A-type	59	GPT-4o	1	1	1	0
2021	110	A-type	60	GPT-4o	1	1	1	0
2021	110	A-type	61	GPT-4o	1	1	1	0
2021	110	A-type	62	GPT-4o	1	1	1	0
2021	110	A-type	63	GPT-4o	1	1	1	0
2021	110	A-type	64	GPT-4o	1	1	1	0
2021	110	A-type	65	GPT-4o	1	1	1	0
2021	110	A-type	66	GPT-4o	1	1	1	0
2021	110	A-type	67	GPT-4o	1	1	1	0
2021	110	A-type	68	GPT-4o	0	1	0	0
2021	110	A-type	69	GPT-4o	1	1	1	0
2021	110	A-type	70	GPT-4o	0	1	0	0
2021	110	A-type	71	GPT-4o	0	1	0	0
2021	110	A-type	72	GPT-4o	1	1	1	0
2021	110	A-type	73	GPT-4o	1	1	1	0
2021	110	A-type	74	GPT-4o	0	1	0	0
2021	110	A-type	75	GPT-4o	1	1	1	0
2021	110	A-type	76	GPT-4o	1	1	1	0
2021	110	A-type	77	GPT-4o	1	1	1	0
2021	110	A-type	78	GPT-4o	1	1	1	0
2021	110	A-type	79	GPT-4o	1	1	1	0
2021	110	A-type	80	GPT-4o	1	1	1	0
2021	110	A-type	81	GPT-4o	1	1	1	0
2021	110	A-type	82	GPT-4o	1	1	1	0
2021	110	A-type	83	GPT-4o	0	1	0	0
2021	110	A-type	84	GPT-4o	1	1	1	0
2021	110	A-type	85	GPT-4o	1	1	1	0
2021	110	A-type	86	GPT-4o	1	1	1	0
2021	110	A-type	87	GPT-4o	0	1	0	0
2021	110	A-type	88	GPT-4o	1	1	1	0
2021	110	A-type	89	GPT-4o	1	1	1	0
2021	110	A-type	90	GPT-4o	0	1	0	0
2021	110	A-type	91	GPT-4o	1	1	1	0
2021	110	A-type	92	GPT-4o	1	1	1	0
2021	110	A-type	93	GPT-4o	1	1	1	0
2021	110	A-type	94	GPT-4o	0	1	0	0
2021	110	A-type	95	GPT-4o	1	1	1	0
2021	110	A-type	96	GPT-4o	1	1	1	0
2021	110	A-type	97	GPT-4o	1	1	1	0
2021	110	A-type	98	GPT-4o	1	1	1	0
2021	110	A-type	99	GPT-4o	1	1	1	0
2021	110	A-type	100	GPT-4o	0	1	0	0
2021	110	A-type	101	GPT-4o	1	1	1	0
2021	110	A-type	102	GPT-4o	1	1	1	0
2021	110	A-type	103	GPT-4o	1	1	1	0
2021	110	A-type	104	GPT-4o	1	1	1	0
2021	110	A-type	105	GPT-4o	1	1	1	0
2021	110	A-type	106	GPT-4o	1	1	1	0
2021	110	A-type	107	GPT-4o	1	1	1	0
2021	110	A-type	108	GPT-4o	1	1	1	0
2021	110	A-type	109	GPT-4o	1	1	1	0
2021	110	A-type	110	GPT-4o	1	1	1	0
2021	110	A-type	111	GPT-4o	0	1	0	0
2021	110	A-type	112	GPT-4o	0	1	0	0
2021	110	A-type	113	GPT-4o	0	1	0	0
2021	110	A-type	114	GPT-4o	0	1	0	0
2021	110	A-type	115	GPT-4o	0	1	0	0
2021	110	A-type	116	GPT-4o	0	1	0	0
2021	110	A-type	117	GPT-4o	0	1	0	0
2021	110	A-type	118	GPT-4o	0	1	0	0
2021	110	A-type	119	GPT-4o	0	1	0	0
2021	110	A-type	120	GPT-4o	0	1	0	0
2021	110	A-type	121	GPT-4o	1	1	1	0
2021	110	A-type	122	GPT-4o	1	1	1	0
2021	110	A-type	123	GPT-4o	1	1	1	0
2021	110	A-type	124	GPT-4o	0	1	0	0
2021	110	A-type	125	GPT-4o	1	1	1	0
2021	110	A-type	126	GPT-4o	1	1	1	0
2021	110	A-type	127	GPT-4o	0	1	0	0
2021	110	A-type	128	GPT-4o	1	1	1	0
2021	110	A-type	129	GPT-4o	1	1	1	0
2021	110	A-type	130	GPT-4o	1	1	1	0
2021	110	A-type	131	GPT-4o	1	1	1	0
2021	110	A-type	132	GPT-4o	0	1	0	0
2021	110	A-type	133	GPT-4o	1	1	1	0
2021	110	A-type	134	GPT-4o	1	1	1	0
2021	110	A-type	135	GPT-4o	1	1	1	0
2021	110	A-type	136	GPT-4o	1	1	1	0
2021	110	A-type	137	GPT-4o	0	1	0	0
2021	110	A-type	138	GPT-4o	1	1	1	0
2021	110	A-type	139	GPT-4o	1	1	1	0
2021	110	A-type	140	GPT-4o	1	1	1	0
2021	110	A-type	141	GPT-4o	1	1	1	0
2021	110	A-type	142	GPT-4o	1	1	1	0
2021	110	A-type	143	GPT-4o	1	1	1	0
2021	110	A-type	144	GPT-4o	1	1	1	0
2021	110	A-type	145	GPT-4o	0	1	0	0
2021	110	A-type		GPT-4o	114	1	0	0
2021	110	A-type		GPT-4o	0	1	0	0
2021	110	A-type	1	GPT-o1	1	1	1	0
2021	110	A-type	2	GPT-o1	1	1	1	0
2021	110	A-type	3	GPT-o1	1	1	1	0
2021	110	A-type	4	GPT-o1	1	1	1	0
2021	110	A-type	5	GPT-o1	1	1	1	0
2021	110	A-type	6	GPT-o1	1	1	1	0
2021	110	A-type	7	GPT-o1	1	1	1	0
2021	110	A-type	8	GPT-o1	1	1	1	0
2021	110	A-type	9	GPT-o1	1	1	1	0
2021	110	A-type	10	GPT-o1	1	1	1	0
2021	110	A-type	11	GPT-o1	1	1	1	0
2021	110	A-type	12	GPT-o1	0	1	0	0
2021	110	A-type	13	GPT-o1	1	1	1	0
2021	110	A-type	14	GPT-o1	1	1	1	0
2021	110	A-type	15	GPT-o1	1	1	1	0
2021	110	A-type	16	GPT-o1	1	1	1	0
2021	110	A-type	17	GPT-o1	1	1	1	0
2021	110	A-type	18	GPT-o1	1	1	1	0
2021	110	A-type	19	GPT-o1	1	1	1	0
2021	110	A-type	20	GPT-o1	0	1	0	0
2021	110	A-type	21	GPT-o1	1	1	1	0
2021	110	A-type	22	GPT-o1	1	1	1	0
2021	110	A-type	23	GPT-o1	1	1	1	0
2021	110	A-type	24	GPT-o1	1	1	1	0
2021	110	A-type	25	GPT-o1	1	1	1	0
2021	110	A-type	26	GPT-o1	1	1	1	0
2021	110	A-type	27	GPT-o1	1	1	1	0
2021	110	A-type	28	GPT-o1	1	1	1	0
2021	110	A-type	29	GPT-o1	1	1	1	0
2021	110	A-type	30	GPT-o1	1	1	1	0
2021	110	A-type	31	GPT-o1	1	1	1	0
2021	110	A-type	32	GPT-o1	1	1	1	0
2021	110	A-type	33	GPT-o1	1	1	1	0
2021	110	A-type	34	GPT-o1	1	1	1	0
2021	110	A-type	35	GPT-o1	1	1	1	0
2021	110	A-type	36	GPT-o1	1	1	1	0
2021	110	A-type	37	GPT-o1	1	1	1	0
2021	110	A-type	38	GPT-o1	1	1	1	0
2021	110	A-type	39	GPT-o1	1	1	1	0
2021	110	A-type	40	GPT-o1	1	1	1	0
2021	110	A-type	41	GPT-o1	1	1	1	0
2021	110	A-type	42	GPT-o1	1	1	1	0
2021	110	A-type	43	GPT-o1	1	1	1	0
2021	110	A-type	44	GPT-o1	1	1	1	0
2021	110	A-type	45	GPT-o1	0	1	0	0
2021	110	A-type	46	GPT-o1	1	1	1	0
2021	110	A-type	47	GPT-o1	1	1	1	0
2021	110	A-type	48	GPT-o1	1	1	1	0
2021	110	A-type	49	GPT-o1	1	1	1	0
2021	110	A-type	50	GPT-o1	1	1	1	0
2021	110	A-type	51	GPT-o1	1	1	1	0
2021	110	A-type	52	GPT-o1	1	1	1	0
2021	110	A-type	53	GPT-o1	1	1	1	0
2021	110	A-type	54	GPT-o1	0	1	0	0
2021	110	A-type	55	GPT-o1	1	1	1	0
2021	110	A-type	56	GPT-o1	1	1	1	0
2021	110	A-type	57	GPT-o1	1	1	1	0
2021	110	A-type	58	GPT-o1	1	1	1	0
2021	110	A-type	59	GPT-o1	1	1	1	0
2021	110	A-type	60	GPT-o1	1	1	1	0
2021	110	A-type	61	GPT-o1	1	1	1	0
2021	110	A-type	62	GPT-o1	1	1	1	0
2021	110	A-type	63	GPT-o1	1	1	1	0
2021	110	A-type	64	GPT-o1	1	1	1	0
2021	110	A-type	65	GPT-o1	1	1	1	0
2021	110	A-type	66	GPT-o1	1	1	1	0
2021	110	A-type	67	GPT-o1	1	1	1	0
2021	110	A-type	68	GPT-o1	0	1	0	0
2021	110	A-type	69	GPT-o1	1	1	1	0
2021	110	A-type	70	GPT-o1	1	1	1	0
2021	110	A-type	71	GPT-o1	1	1	1	0
2021	110	A-type	72	GPT-o1	1	1	1	0
2021	110	A-type	73	GPT-o1	1	1	1	0
2021	110	A-type	74	GPT-o1	1	1	1	0
2021	110	A-type	75	GPT-o1	1	1	1	0
2021	110	A-type	76	GPT-o1	1	1	1	0
2021	110	A-type	77	GPT-o1	1	1	1	0
2021	110	A-type	78	GPT-o1	1	1	1	0
2021	110	A-type	79	GPT-o1	1	1	1	0
2021	110	A-type	80	GPT-o1	1	1	1	0
2021	110	A-type	81	GPT-o1	1	1	1	0
2021	110	A-type	82	GPT-o1	1	1	1	0
2021	110	A-type	83	GPT-o1	1	1	1	0
2021	110	A-type	84	GPT-o1	1	1	1	0
2021	110	A-type	85	GPT-o1	1	1	1	0
2021	110	A-type	86	GPT-o1	1	1	1	0
2021	110	A-type	87	GPT-o1	1	1	1	0
2021	110	A-type	88	GPT-o1	1	1	1	0
2021	110	A-type	89	GPT-o1	1	1	1	0
2021	110	A-type	90	GPT-o1	1	1	1	0
2021	110	A-type	91	GPT-o1	1	1	1	0
2021	110	A-type	92	GPT-o1	1	1	1	0
2021	110	A-type	93	GPT-o1	1	1	1	0
2021	110	A-type	94	GPT-o1	1	1	1	0
2021	110	A-type	95	GPT-o1	1	1	1	0
2021	110	A-type	96	GPT-o1	1	1	1	0
2021	110	A-type	97	GPT-o1	1	1	1	0
2021	110	A-type	98	GPT-o1	1	1	1	0
2021	110	A-type	99	GPT-o1	1	1	1	0
2021	110	A-type	100	GPT-o1	0	1	0	0
2021	110	A-type	101	GPT-o1	1	1	1	0
2021	110	A-type	102	GPT-o1	1	1	1	0
2021	110	A-type	103	GPT-o1	1	1	1	0
2021	110	A-type	104	GPT-o1	1	1	1	0
2021	110	A-type	105	GPT-o1	1	1	1	0
2021	110	A-type	106	GPT-o1	1	1	1	0
2021	110	A-type	107	GPT-o1	1	1	1	0
2021	110	A-type	108	GPT-o1	1	1	1	0
2021	110	A-type	109	GPT-o1	1	1	1	0
2021	110	A-type	110	GPT-o1	1	1	1	0
2021	110	A-type	111	GPT-o1	1	1	1	0
2021	110	A-type	112	GPT-o1	1	1	1	0
2021	110	A-type	113	GPT-o1	1	1	1	0
2021	110	A-type	114	GPT-o1	1	1	1	0
2021	110	A-type	115	GPT-o1	1	1	1	0
2021	110	A-type	116	GPT-o1	1	1	1	0
2021	110	A-type	117	GPT-o1	1	1	1	0
2021	110	A-type	118	GPT-o1	1	1	1	0
2021	110	A-type	119	GPT-o1	0	1	0	0
2021	110	A-type	120	GPT-o1	1	1	1	0
2021	110	A-type	121	GPT-o1	1	1	1	0
2021	110	A-type	122	GPT-o1	1	1	1	0
2021	110	A-type	123	GPT-o1	1	1	1	0
2021	110	A-type	124	GPT-o1	1	1	1	0
2021	110	A-type	125	GPT-o1	1	1	1	0
2021	110	A-type	126	GPT-o1	1	1	1	0
2021	110	A-type	127	GPT-o1	1	1	1	0
2021	110	A-type	128	GPT-o1	1	1	1	0
2021	110	A-type	129	GPT-o1	1	1	1	0
2021	110	A-type	130	GPT-o1	1	1	1	0
2021	110	A-type	131	GPT-o1	1	1	1	0
2021	110	A-type	132	GPT-o1	0	1	0	0
2021	110	A-type	133	GPT-o1	1	1	1	0
2021	110	A-type	134	GPT-o1	1	1	1	0
2021	110	A-type	135	GPT-o1	1	1	1	0
2021	110	A-type	136	GPT-o1	1	1	1	0
2021	110	A-type	137	GPT-o1	0	1	0	0
2021	110	A-type	138	GPT-o1	1	1	1	0
2021	110	A-type	139	GPT-o1	1	1	1	0
2021	110	A-type	140	GPT-o1	1	1	1	0
2021	110	A-type	141	GPT-o1	1	1	1	0
2021	110	A-type	142	GPT-o1	1	1	1	0
2021	110	A-type	143	GPT-o1	1	1	1	0
2021	110	A-type	144	GPT-o1	1	1	1	0
2021	110	A-type	145	GPT-o1	1	1	1	0
2021	110	A-type		GPT-o1	136	1	0	0
2021	110	A-type		GPT-o1	0	1	0	0
2021	110	A-type	1	DeepSeek-V3	1	1	1	0
2021	110	A-type	2	DeepSeek-V3	0	1	0	0
2021	110	A-type	3	DeepSeek-V3	0	1	0	0
2021	110	A-type	4	DeepSeek-V3	1	1	1	0
2021	110	A-type	5	DeepSeek-V3	1	1	1	0
2021	110	A-type	6	DeepSeek-V3	1	1	1	0
2021	110	A-type	7	DeepSeek-V3	1	1	1	0
2021	110	A-type	8	DeepSeek-V3	1	1	1	0
2021	110	A-type	9	DeepSeek-V3	1	1	1	0
2021	110	A-type	10	DeepSeek-V3	1	1	1	0
2021	110	A-type	11	DeepSeek-V3	1	1	1	0
2021	110	A-type	12	DeepSeek-V3	1	1	1	0
2021	110	A-type	13	DeepSeek-V3	1	1	1	0
2021	110	A-type	14	DeepSeek-V3	1	1	1	0
2021	110	A-type	15	DeepSeek-V3	1	1	1	0
2021	110	A-type	16	DeepSeek-V3	1	1	1	0
2021	110	A-type	17	DeepSeek-V3	0	1	0	0
2021	110	A-type	18	DeepSeek-V3	1	1	1	0
2021	110	A-type	19	DeepSeek-V3	1	1	1	0
2021	110	A-type	20	DeepSeek-V3	1	1	1	0
2021	110	A-type	21	DeepSeek-V3	1	1	1	0
2021	110	A-type	22	DeepSeek-V3	1	1	1	0
2021	110	A-type	23	DeepSeek-V3	1	1	1	0
2021	110	A-type	24	DeepSeek-V3	1	1	1	0
2021	110	A-type	25	DeepSeek-V3	1	1	1	0
2021	110	A-type	26	DeepSeek-V3	1	1	1	0
2021	110	A-type	27	DeepSeek-V3	1	1	1	0
2021	110	A-type	28	DeepSeek-V3	0	1	0	0
2021	110	A-type	29	DeepSeek-V3	1	1	1	0
2021	110	A-type	30	DeepSeek-V3	1	1	1	0
2021	110	A-type	31	DeepSeek-V3	1	1	1	0
2021	110	A-type	32	DeepSeek-V3	1	1	1	0
2021	110	A-type	33	DeepSeek-V3	1	1	1	0
2021	110	A-type	34	DeepSeek-V3	0	1	0	0
2021	110	A-type	35	DeepSeek-V3	0	1	0	0
2021	110	A-type	36	DeepSeek-V3	1	1	1	0
2021	110	A-type	37	DeepSeek-V3	1	1	1	0
2021	110	A-type	38	DeepSeek-V3	1	1	1	0
2021	110	A-type	39	DeepSeek-V3	1	1	1	0
2021	110	A-type	40	DeepSeek-V3	1	1	1	0
2021	110	A-type	41	DeepSeek-V3	1	1	1	0
2021	110	A-type	42	DeepSeek-V3	0	1	0	0
2021	110	A-type	43	DeepSeek-V3	1	1	1	0
2021	110	A-type	44	DeepSeek-V3	1	1	1	0
2021	110	A-type	45	DeepSeek-V3	0	1	0	0
2021	110	A-type	46	DeepSeek-V3	1	1	1	0
2021	110	A-type	47	DeepSeek-V3	1	1	1	0
2021	110	A-type	48	DeepSeek-V3	1	1	1	0
2021	110	A-type	49	DeepSeek-V3	1	1	1	0
2021	110	A-type	50	DeepSeek-V3	1	1	1	0
2021	110	A-type	51	DeepSeek-V3	1	1	1	0
2021	110	A-type	52	DeepSeek-V3	1	1	1	0
2021	110	A-type	53	DeepSeek-V3	1	1	1	0
2021	110	A-type	54	DeepSeek-V3	0	1	0	0
2021	110	A-type	55	DeepSeek-V3	1	1	1	0
2021	110	A-type	56	DeepSeek-V3	1	1	1	0
2021	110	A-type	57	DeepSeek-V3	1	1	1	0
2021	110	A-type	58	DeepSeek-V3	1	1	1	0
2021	110	A-type	59	DeepSeek-V3	1	1	1	0
2021	110	A-type	60	DeepSeek-V3	1	1	1	0
2021	110	A-type	61	DeepSeek-V3	1	1	1	0
2021	110	A-type	62	DeepSeek-V3	1	1	1	0
2021	110	A-type	63	DeepSeek-V3	1	1	1	0
2021	110	A-type	64	DeepSeek-V3	1	1	1	0
2021	110	A-type	65	DeepSeek-V3	1	1	1	0
2021	110	A-type	66	DeepSeek-V3	1	1	1	0
2021	110	A-type	67	DeepSeek-V3	1	1	1	0
2021	110	A-type	68	DeepSeek-V3	0	1	0	0
2021	110	A-type	69	DeepSeek-V3	1	1	1	0
2021	110	A-type	70	DeepSeek-V3	0	1	0	0
2021	110	A-type	71	DeepSeek-V3	1	1	1	0
2021	110	A-type	72	DeepSeek-V3	1	1	1	0
2021	110	A-type	73	DeepSeek-V3	1	1	1	0
2021	110	A-type	74	DeepSeek-V3	0	1	0	0
2021	110	A-type	75	DeepSeek-V3	1	1	1	0
2021	110	A-type	76	DeepSeek-V3	0	1	0	0
2021	110	A-type	77	DeepSeek-V3	0	1	0	0
2021	110	A-type	78	DeepSeek-V3	1	1	1	0
2021	110	A-type	79	DeepSeek-V3	0	1	0	0
2021	110	A-type	80	DeepSeek-V3	0	1	0	0
2021	110	A-type	81	DeepSeek-V3	1	1	1	0
2021	110	A-type	82	DeepSeek-V3	1	1	1	0
2021	110	A-type	83	DeepSeek-V3	0	1	0	0
2021	110	A-type	84	DeepSeek-V3	0	1	0	0
2021	110	A-type	85	DeepSeek-V3	0	1	0	0
2021	110	A-type	86	DeepSeek-V3	1	1	1	0
2021	110	A-type	87	DeepSeek-V3	0	1	0	0
2021	110	A-type	88	DeepSeek-V3	1	1	1	0
2021	110	A-type	89	DeepSeek-V3	1	1	1	0
2021	110	A-type	90	DeepSeek-V3	1	1	1	0
2021	110	A-type	91	DeepSeek-V3	1	1	1	0
2021	110	A-type	92	DeepSeek-V3	1	1	1	0
2021	110	A-type	93	DeepSeek-V3	1	1	1	0
2021	110	A-type	94	DeepSeek-V3	1	1	1	0
2021	110	A-type	95	DeepSeek-V3	1	1	1	0
2021	110	A-type	96	DeepSeek-V3	1	1	1	0
2021	110	A-type	97	DeepSeek-V3	1	1	1	0
2021	110	A-type	98	DeepSeek-V3	0	1	0	0
2021	110	A-type	99	DeepSeek-V3	1	1	1	0
2021	110	A-type	100	DeepSeek-V3	1	1	1	0
2021	110	A-type	101	DeepSeek-V3	1	1	1	0
2021	110	A-type	102	DeepSeek-V3	1	1	1	0
2021	110	A-type	103	DeepSeek-V3	0	1	0	0
2021	110	A-type	104	DeepSeek-V3	1	1	1	0
2021	110	A-type	105	DeepSeek-V3	1	1	1	0
2021	110	A-type	106	DeepSeek-V3	1	1	1	0
2021	110	A-type	107	DeepSeek-V3	1	1	1	0
2021	110	A-type	108	DeepSeek-V3	0	1	0	0
2021	110	A-type	109	DeepSeek-V3	1	1	1	0
2021	110	A-type	110	DeepSeek-V3	1	1	1	0
2021	110	A-type	111	DeepSeek-V3	1	1	1	0
2021	110	A-type	112	DeepSeek-V3	1	1	1	0
2021	110	A-type	113	DeepSeek-V3	1	1	1	0
2021	110	A-type	114	DeepSeek-V3	1	1	1	0
2021	110	A-type	115	DeepSeek-V3	1	1	1	0
2021	110	A-type	116	DeepSeek-V3	1	1	1	0
2021	110	A-type	117	DeepSeek-V3	1	1	1	0
2021	110	A-type	118	DeepSeek-V3	1	1	1	0
2021	110	A-type	119	DeepSeek-V3	1	1	1	0
2021	110	A-type	120	DeepSeek-V3	0	1	0	0
2021	110	A-type	121	DeepSeek-V3	1	1	1	0
2021	110	A-type	122	DeepSeek-V3	1	1	1	0
2021	110	A-type	123	DeepSeek-V3	1	1	1	0
2021	110	A-type	124	DeepSeek-V3	0	1	0	0
2021	110	A-type	125	DeepSeek-V3	1	1	1	0
2021	110	A-type	126	DeepSeek-V3	1	1	1	0
2021	110	A-type	127	DeepSeek-V3	1	1	1	0
2021	110	A-type	128	DeepSeek-V3	1	1	1	0
2021	110	A-type	129	DeepSeek-V3	1	1	1	0
2021	110	A-type	130	DeepSeek-V3	1	1	1	0
2021	110	A-type	131	DeepSeek-V3	1	1	1	0
2021	110	A-type	132	DeepSeek-V3	0	1	0	0
2021	110	A-type	133	DeepSeek-V3	1	1	1	0
2021	110	A-type	134	DeepSeek-V3	1	1	1	0
2021	110	A-type	135	DeepSeek-V3	0	1	0	0
2021	110	A-type	136	DeepSeek-V3	1	1	1	0
2021	110	A-type	137	DeepSeek-V3	1	1	1	0
2021	110	A-type	138	DeepSeek-V3	1	1	1	0
2021	110	A-type	139	DeepSeek-V3	1	1	1	0
2021	110	A-type	140	DeepSeek-V3	1	1	1	0
2021	110	A-type	141	DeepSeek-V3	1	1	1	0
2021	110	A-type	142	DeepSeek-V3	1	1	1	0
2021	110	A-type	143	DeepSeek-V3	1	1	1	0
2021	110	A-type	144	DeepSeek-V3	1	1	1	0
2021	110	A-type	145	DeepSeek-V3	0	1	0	0
2021	110	A-type		DeepSeek-V3	117	1	0	0
2021	110	A-type		DeepSeek-V3	0	1	0	0
2021	110	A-type	1	DeepSeek-R1	1	1	1	0
2021	110	A-type	2	DeepSeek-R1	0	1	0	0
2021	110	A-type	3	DeepSeek-R1	1	1	1	0
2021	110	A-type	4	DeepSeek-R1	1	1	1	0
2021	110	A-type	5	DeepSeek-R1	1	1	1	0
2021	110	A-type	6	DeepSeek-R1	1	1	1	0
2021	110	A-type	7	DeepSeek-R1	1	1	1	0
2021	110	A-type	8	DeepSeek-R1	1	1	1	0
2021	110	A-type	9	DeepSeek-R1	1	1	1	0
2021	110	A-type	10	DeepSeek-R1	0	1	0	1
2021	110	A-type	11	DeepSeek-R1	1	1	1	0
2021	110	A-type	12	DeepSeek-R1	0	1	0	0
2021	110	A-type	13	DeepSeek-R1	1	1	1	0
2021	110	A-type	14	DeepSeek-R1	1	1	1	0
2021	110	A-type	15	DeepSeek-R1	1	1	1	0
2021	110	A-type	16	DeepSeek-R1	1	1	1	0
2021	110	A-type	17	DeepSeek-R1	0	1	0	0
2021	110	A-type	18	DeepSeek-R1	1	1	1	0
2021	110	A-type	19	DeepSeek-R1	1	1	1	0
2021	110	A-type	20	DeepSeek-R1	1	1	1	0
2021	110	A-type	21	DeepSeek-R1	1	1	1	0
2021	110	A-type	22	DeepSeek-R1	1	1	1	0
2021	110	A-type	23	DeepSeek-R1	1	1	1	0
2021	110	A-type	24	DeepSeek-R1	1	1	1	0
2021	110	A-type	25	DeepSeek-R1	1	1	1	0
2021	110	A-type	26	DeepSeek-R1	1	1	1	0
2021	110	A-type	27	DeepSeek-R1	1	1	1	0
2021	110	A-type	28	DeepSeek-R1	1	1	1	0
2021	110	A-type	29	DeepSeek-R1	1	1	1	0
2021	110	A-type	30	DeepSeek-R1	1	1	1	0
2021	110	A-type	31	DeepSeek-R1	1	1	1	0
2021	110	A-type	32	DeepSeek-R1	1	1	1	0
2021	110	A-type	33	DeepSeek-R1	1	1	1	0
2021	110	A-type	34	DeepSeek-R1	0	1	0	0
2021	110	A-type	35	DeepSeek-R1	0	1	0	0
2021	110	A-type	36	DeepSeek-R1	1	1	1	0
2021	110	A-type	37	DeepSeek-R1	1	1	1	0
2021	110	A-type	38	DeepSeek-R1	1	1	1	0
2021	110	A-type	39	DeepSeek-R1	1	1	1	0
2021	110	A-type	40	DeepSeek-R1	0	1	0	1
2021	110	A-type	41	DeepSeek-R1	1	1	1	0
2021	110	A-type	42	DeepSeek-R1	0	1	0	0
2021	110	A-type	43	DeepSeek-R1	1	1	1	0
2021	110	A-type	44	DeepSeek-R1	1	1	1	0
2021	110	A-type	45	DeepSeek-R1	0	1	0	0
2021	110	A-type	46	DeepSeek-R1	1	1	1	0
2021	110	A-type	47	DeepSeek-R1	1	1	1	0
2021	110	A-type	48	DeepSeek-R1	1	1	1	0
2021	110	A-type	49	DeepSeek-R1	1	1	1	0
2021	110	A-type	50	DeepSeek-R1	1	1	1	0
2021	110	A-type	51	DeepSeek-R1	1	1	1	0
2021	110	A-type	52	DeepSeek-R1	1	1	1	0
2021	110	A-type	53	DeepSeek-R1	1	1	1	0
2021	110	A-type	54	DeepSeek-R1	0	1	0	0
2021	110	A-type	55	DeepSeek-R1	1	1	1	0
2021	110	A-type	56	DeepSeek-R1	1	1	1	0
2021	110	A-type	57	DeepSeek-R1	1	1	1	0
2021	110	A-type	58	DeepSeek-R1	1	1	1	0
2021	110	A-type	59	DeepSeek-R1	1	1	1	0
2021	110	A-type	60	DeepSeek-R1	1	1	1	0
2021	110	A-type	61	DeepSeek-R1	1	1	1	0
2021	110	A-type	62	DeepSeek-R1	1	1	1	0
2021	110	A-type	63	DeepSeek-R1	1	1	1	0
2021	110	A-type	64	DeepSeek-R1	1	1	1	0
2021	110	A-type	65	DeepSeek-R1	1	1	1	0
2021	110	A-type	66	DeepSeek-R1	1	1	1	0
2021	110	A-type	67	DeepSeek-R1	1	1	1	0
2021	110	A-type	68	DeepSeek-R1	0	1	0	0
2021	110	A-type	69	DeepSeek-R1	1	1	1	0
2021	110	A-type	70	DeepSeek-R1	0	1	0	0
2021	110	A-type	71	DeepSeek-R1	1	1	1	0
2021	110	A-type	72	DeepSeek-R1	1	1	1	0
2021	110	A-type	73	DeepSeek-R1	1	1	1	0
2021	110	A-type	74	DeepSeek-R1	1	1	1	0
2021	110	A-type	75	DeepSeek-R1	1	1	1	0
2021	110	A-type	76	DeepSeek-R1	1	1	1	0
2021	110	A-type	77	DeepSeek-R1	1	1	1	0
2021	110	A-type	78	DeepSeek-R1	1	1	1	0
2021	110	A-type	79	DeepSeek-R1	0	1	0	0
2021	110	A-type	80	DeepSeek-R1	1	1	1	0
2021	110	A-type	81	DeepSeek-R1	1	1	1	0
2021	110	A-type	82	DeepSeek-R1	1	1	1	0
2021	110	A-type	83	DeepSeek-R1	1	1	1	0
2021	110	A-type	84	DeepSeek-R1	1	1	1	0
2021	110	A-type	85	DeepSeek-R1	1	1	1	0
2021	110	A-type	86	DeepSeek-R1	1	1	1	0
2021	110	A-type	87	DeepSeek-R1	0	1	0	0
2021	110	A-type	88	DeepSeek-R1	1	1	1	0
2021	110	A-type	89	DeepSeek-R1	1	1	1	0
2021	110	A-type	90	DeepSeek-R1	1	1	1	0
2021	110	A-type	91	DeepSeek-R1	1	1	1	0
2021	110	A-type	92	DeepSeek-R1	1	1	1	0
2021	110	A-type	93	DeepSeek-R1	1	1	1	0
2021	110	A-type	94	DeepSeek-R1	1	1	1	0
2021	110	A-type	95	DeepSeek-R1	1	1	1	0
2021	110	A-type	96	DeepSeek-R1	1	1	1	0
2021	110	A-type	97	DeepSeek-R1	1	1	1	0
2021	110	A-type	98	DeepSeek-R1	0	1	0	0
2021	110	A-type	99	DeepSeek-R1	1	1	1	0
2021	110	A-type	100	DeepSeek-R1	1	1	1	0
2021	110	A-type	101	DeepSeek-R1	1	1	1	0
2021	110	A-type	102	DeepSeek-R1	1	1	1	0
2021	110	A-type	103	DeepSeek-R1	1	1	1	0
2021	110	A-type	104	DeepSeek-R1	1	1	1	0
2021	110	A-type	105	DeepSeek-R1	1	1	1	0
2021	110	A-type	106	DeepSeek-R1	1	1	1	0
2021	110	A-type	107	DeepSeek-R1	0	1	0	1
2021	110	A-type	108	DeepSeek-R1	1	1	1	0
2021	110	A-type	109	DeepSeek-R1	0	1	0	1
2021	110	A-type	110	DeepSeek-R1	1	1	1	0
2021	110	A-type	111	DeepSeek-R1	1	1	1	0
2021	110	A-type	112	DeepSeek-R1	1	1	1	0
2021	110	A-type	113	DeepSeek-R1	1	1	1	0
2021	110	A-type	114	DeepSeek-R1	1	1	1	0
2021	110	A-type	115	DeepSeek-R1	1	1	1	0
2021	110	A-type	116	DeepSeek-R1	1	1	1	0
2021	110	A-type	117	DeepSeek-R1	1	1	1	0
2021	110	A-type	118	DeepSeek-R1	1	1	1	0
2021	110	A-type	119	DeepSeek-R1	1	1	1	0
2021	110	A-type	120	DeepSeek-R1	0	1	0	0
2021	110	A-type	121	DeepSeek-R1	1	1	1	0
2021	110	A-type	122	DeepSeek-R1	1	1	1	0
2021	110	A-type	123	DeepSeek-R1	0	1	0	1
2021	110	A-type	124	DeepSeek-R1	1	1	1	0
2021	110	A-type	125	DeepSeek-R1	1	1	1	0
2021	110	A-type	126	DeepSeek-R1	1	1	1	0
2021	110	A-type	127	DeepSeek-R1	0	1	0	0
2021	110	A-type	128	DeepSeek-R1	1	1	1	0
2021	110	A-type	129	DeepSeek-R1	1	1	1	0
2021	110	A-type	130	DeepSeek-R1	1	1	1	0
2021	110	A-type	131	DeepSeek-R1	1	1	1	0
2021	110	A-type	132	DeepSeek-R1	1	1	1	0
2021	110	A-type	133	DeepSeek-R1	1	1	1	0
2021	110	A-type	134	DeepSeek-R1	1	1	1	0
2021	110	A-type	135	DeepSeek-R1	1	1	1	0
2021	110	A-type	136	DeepSeek-R1	1	1	1	0
2021	110	A-type	137	DeepSeek-R1	0	1	0	0
2021	110	A-type	138	DeepSeek-R1	1	1	1	0
2021	110	A-type	139	DeepSeek-R1	1	1	1	0
2021	110	A-type	140	DeepSeek-R1	0	1	0	0
2021	110	A-type	141	DeepSeek-R1	1	1	1	0
2021	110	A-type	142	DeepSeek-R1	1	1	1	0
2021	110	A-type	143	DeepSeek-R1	1	1	1	0
2021	110	A-type	144	DeepSeek-R1	1	1	1	0
2021	110	A-type	145	DeepSeek-R1	1	1	1	0
2021	110	A-type		DeepSeek-R1	123	1	0	0
2021	110	A-type		DeepSeek-R1	0	1	0	0
2022	111	A-type	1	GPT-4o	0	1	0	0
2022	111	A-type	2	GPT-4o	1	1	1	0
2022	111	A-type	3	GPT-4o	1	1	1	0
2022	111	A-type	4	GPT-4o	1	1	1	0
2022	111	A-type	5	GPT-4o	1	1	1	0
2022	111	A-type	6	GPT-4o	1	1	1	0
2022	111	A-type	7	GPT-4o	1	1	1	0
2022	111	A-type	8	GPT-4o	1	1	1	0
2022	111	A-type	9	GPT-4o	1	1	1	0
2022	111	A-type	10	GPT-4o	1	1	1	0
2022	111	A-type	11	GPT-4o	1	1	1	0
2022	111	A-type	12	GPT-4o	1	1	1	0
2022	111	A-type	13	GPT-4o	1	1	1	0
2022	111	A-type	14	GPT-4o	1	1	1	0
2022	111	A-type	15	GPT-4o	1	1	1	0
2022	111	A-type	16	GPT-4o	1	1	1	0
2022	111	A-type	17	GPT-4o	1	1	1	0
2022	111	A-type	18	GPT-4o	0	1	0	0
2022	111	A-type	19	GPT-4o	1	1	1	0
2022	111	A-type	20	GPT-4o	1	1	1	0
2022	111	A-type	21	GPT-4o	1	1	1	0
2022	111	A-type	22	GPT-4o	1	1	1	0
2022	111	A-type	23	GPT-4o	1	1	1	0
2022	111	A-type	24	GPT-4o	0	1	0	0
2022	111	A-type	25	GPT-4o	0	1	0	0
2022	111	A-type	26	GPT-4o	1	1	1	0
2022	111	A-type	27	GPT-4o	1	1	1	0
2022	111	A-type	28	GPT-4o	1	1	1	0
2022	111	A-type	29	GPT-4o	1	1	1	0
2022	111	A-type	30	GPT-4o	1	1	1	0
2022	111	A-type	31	GPT-4o	1	1	1	0
2022	111	A-type	32	GPT-4o	1	1	1	0
2022	111	A-type	33	GPT-4o	1	1	1	0
2022	111	A-type	34	GPT-4o	1	1	1	0
2022	111	A-type	35	GPT-4o	1	1	1	0
2022	111	A-type	36	GPT-4o	1	1	1	0
2022	111	A-type	37	GPT-4o	1	1	1	0
2022	111	A-type	38	GPT-4o	1	1	1	0
2022	111	A-type	39	GPT-4o	1	1	1	0
2022	111	A-type	40	GPT-4o	1	1	1	0
2022	111	A-type	41	GPT-4o	1	1	1	0
2022	111	A-type	42	GPT-4o	1	1	1	0
2022	111	A-type	43	GPT-4o	1	1	1	0
2022	111	A-type	44	GPT-4o	1	1	1	0
2022	111	A-type	45	GPT-4o	1	1	1	0
2022	111	A-type	46	GPT-4o	1	1	1	0
2022	111	A-type	47	GPT-4o	1	1	1	0
2022	111	A-type	48	GPT-4o	1	1	1	0
2022	111	A-type	49	GPT-4o	1	1	1	0
2022	111	A-type	50	GPT-4o	1	1	1	0
2022	111	A-type	51	GPT-4o	1	1	1	0
2022	111	A-type	52	GPT-4o	1	1	1	0
2022	111	A-type	53	GPT-4o	1	1	1	0
2022	111	A-type	54	GPT-4o	0	1	0	0
2022	111	A-type	55	GPT-4o	1	1	1	0
2022	111	A-type	56	GPT-4o	1	1	1	0
2022	111	A-type	57	GPT-4o	0	1	0	0
2022	111	A-type	58	GPT-4o	1	1	1	0
2022	111	A-type	59	GPT-4o	1	1	1	0
2022	111	A-type	60	GPT-4o	1	1	1	0
2022	111	A-type	61	GPT-4o	1	1	1	0
2022	111	A-type	62	GPT-4o	1	1	1	0
2022	111	A-type	63	GPT-4o	0	1	0	0
2022	111	A-type	64	GPT-4o	1	1	1	0
2022	111	A-type	65	GPT-4o	1	1	1	0
2022	111	A-type	66	GPT-4o	1	1	1	0
2022	111	A-type	67	GPT-4o	1	1	1	0
2022	111	A-type	68	GPT-4o	0	1	0	0
2022	111	A-type	69	GPT-4o	1	1	1	0
2022	111	A-type	70	GPT-4o	1	1	1	0
2022	111	A-type	71	GPT-4o	1	1	1	0
2022	111	A-type	72	GPT-4o	1	1	1	0
2022	111	A-type	73	GPT-4o	1	1	1	0
2022	111	A-type	74	GPT-4o	0	1	0	0
2022	111	A-type	75	GPT-4o	1	1	1	0
2022	111	A-type	76	GPT-4o	1	1	1	0
2022	111	A-type	77	GPT-4o	0	1	0	0
2022	111	A-type	78	GPT-4o	0	1	0	0
2022	111	A-type	79	GPT-4o	0	1	0	0
2022	111	A-type	80	GPT-4o	1	1	1	0
2022	111	A-type	81	GPT-4o	1	1	1	0
2022	111	A-type	82	GPT-4o	1	1	1	0
2022	111	A-type	83	GPT-4o	1	1	1	0
2022	111	A-type	84	GPT-4o	1	1	1	0
2022	111	A-type	85	GPT-4o	1	1	1	0
2022	111	A-type	86	GPT-4o	0	1	0	0
2022	111	A-type	87	GPT-4o	0	1	0	0
2022	111	A-type	88	GPT-4o	1	1	1	0
2022	111	A-type	89	GPT-4o	0	1	0	0
2022	111	A-type	90	GPT-4o	0	1	0	0
2022	111	A-type	91	GPT-4o	0	1	0	0
2022	111	A-type	92	GPT-4o	1	1	1	0
2022	111	A-type	93	GPT-4o	1	1	1	0
2022	111	A-type	94	GPT-4o	1	1	1	0
2022	111	A-type	95	GPT-4o	0	1	0	0
2022	111	A-type	96	GPT-4o	1	1	1	0
2022	111	A-type	97	GPT-4o	1	1	1	0
2022	111	A-type	98	GPT-4o	1	1	1	0
2022	111	A-type	99	GPT-4o	1	1	1	0
2022	111	A-type	100	GPT-4o	1	1	1	0
2022	111	A-type	101	GPT-4o	1	1	1	0
2022	111	A-type	102	GPT-4o	1	1	1	0
2022	111	A-type	103	GPT-4o	0	1	0	0
2022	111	A-type	104	GPT-4o	1	1	1	0
2022	111	A-type	105	GPT-4o	1	1	1	0
2022	111	A-type	106	GPT-4o	1	1	1	0
2022	111	A-type	107	GPT-4o	1	1	1	0
2022	111	A-type	108	GPT-4o	1	1	1	0
2022	111	A-type	109	GPT-4o	1	1	1	0
2022	111	A-type	110	GPT-4o	1	1	1	0
2022	111	A-type	111	GPT-4o	1	1	1	0
2022	111	A-type	112	GPT-4o	1	1	1	0
2022	111	A-type	113	GPT-4o	1	1	1	0
2022	111	A-type	114	GPT-4o	1	1	1	0
2022	111	A-type	115	GPT-4o	1	1	1	0
2022	111	A-type	116	GPT-4o	0	1	0	0
2022	111	A-type	117	GPT-4o	1	1	1	0
2022	111	A-type	118	GPT-4o	1	1	1	0
2022	111	A-type	119	GPT-4o	1	1	1	0
2022	111	A-type	120	GPT-4o	1	1	1	0
2022	111	A-type	121	GPT-4o	1	1	1	0
2022	111	A-type	122	GPT-4o	1	1	1	0
2022	111	A-type	123	GPT-4o	1	1	1	0
2022	111	A-type	124	GPT-4o	1	1	1	0
2022	111	A-type	125	GPT-4o	1	1	1	0
2022	111	A-type	126	GPT-4o	1	1	1	0
2022	111	A-type	127	GPT-4o	1	1	1	0
2022	111	A-type	128	GPT-4o	1	1	1	0
2022	111	A-type	129	GPT-4o	0	1	0	0
2022	111	A-type	130	GPT-4o	1	1	1	0
2022	111	A-type	131	GPT-4o	1	1	1	0
2022	111	A-type	132	GPT-4o	1	1	1	0
2022	111	A-type	133	GPT-4o	1	1	1	0
2022	111	A-type	134	GPT-4o	1	1	1	0
2022	111	A-type	135	GPT-4o	1	1	1	0
2022	111	A-type	136	GPT-4o	1	1	1	0
2022	111	A-type	137	GPT-4o	1	1	1	0
2022	111	A-type	138	GPT-4o	1	1	1	0
2022	111	A-type	139	GPT-4o	1	1	1	0
2022	111	A-type	140	GPT-4o	1	1	1	0
2022	111	A-type	141	GPT-4o	1	1	1	0
2022	111	A-type	142	GPT-4o	1	1	1	0
2022	111	A-type	143	GPT-4o	1	1	1	0
2022	111	A-type	144	GPT-4o	1	1	1	0
2022	111	A-type	145	GPT-4o	1	1	1	0
2022	111	A-type		GPT-4o	124	1	0	0
2022	111	A-type		GPT-4o	0	1	0	0
2022	111	A-type	1	GPT-o1	1	1	1	0
2022	111	A-type	2	GPT-o1	1	1	1	0
2022	111	A-type	3	GPT-o1	1	1	1	0
2022	111	A-type	4	GPT-o1	1	1	1	0
2022	111	A-type	5	GPT-o1	1	1	1	0
2022	111	A-type	6	GPT-o1	1	1	1	0
2022	111	A-type	7	GPT-o1	1	1	1	0
2022	111	A-type	8	GPT-o1	1	1	1	0
2022	111	A-type	9	GPT-o1	1	1	1	0
2022	111	A-type	10	GPT-o1	1	1	1	0
2022	111	A-type	11	GPT-o1	1	1	1	0
2022	111	A-type	12	GPT-o1	1	1	1	0
2022	111	A-type	13	GPT-o1	1	1	1	0
2022	111	A-type	14	GPT-o1	1	1	1	0
2022	111	A-type	15	GPT-o1	1	1	1	0
2022	111	A-type	16	GPT-o1	1	1	1	0
2022	111	A-type	17	GPT-o1	1	1	1	0
2022	111	A-type	18	GPT-o1	1	1	1	0
2022	111	A-type	19	GPT-o1	1	1	1	0
2022	111	A-type	20	GPT-o1	1	1	1	0
2022	111	A-type	21	GPT-o1	1	1	1	0
2022	111	A-type	22	GPT-o1	1	1	1	0
2022	111	A-type	23	GPT-o1	1	1	1	0
2022	111	A-type	24	GPT-o1	0	1	0	0
2022	111	A-type	25	GPT-o1	0	1	0	0
2022	111	A-type	26	GPT-o1	1	1	1	0
2022	111	A-type	27	GPT-o1	1	1	1	0
2022	111	A-type	28	GPT-o1	1	1	1	0
2022	111	A-type	29	GPT-o1	1	1	1	0
2022	111	A-type	30	GPT-o1	1	1	1	0
2022	111	A-type	31	GPT-o1	1	1	1	0
2022	111	A-type	32	GPT-o1	1	1	1	0
2022	111	A-type	33	GPT-o1	1	1	1	0
2022	111	A-type	34	GPT-o1	1	1	1	0
2022	111	A-type	35	GPT-o1	1	1	1	0
2022	111	A-type	36	GPT-o1	1	1	1	0
2022	111	A-type	37	GPT-o1	1	1	1	0
2022	111	A-type	38	GPT-o1	1	1	1	0
2022	111	A-type	39	GPT-o1	1	1	1	0
2022	111	A-type	40	GPT-o1	1	1	1	0
2022	111	A-type	41	GPT-o1	1	1	1	0
2022	111	A-type	42	GPT-o1	1	1	1	0
2022	111	A-type	43	GPT-o1	1	1	1	0
2022	111	A-type	44	GPT-o1	1	1	1	0
2022	111	A-type	45	GPT-o1	1	1	1	0
2022	111	A-type	46	GPT-o1	1	1	1	0
2022	111	A-type	47	GPT-o1	1	1	1	0
2022	111	A-type	48	GPT-o1	1	1	1	0
2022	111	A-type	49	GPT-o1	1	1	1	0
2022	111	A-type	50	GPT-o1	1	1	1	0
2022	111	A-type	51	GPT-o1	0	1	0	0
2022	111	A-type	52	GPT-o1	1	1	1	0
2022	111	A-type	53	GPT-o1	1	1	1	0
2022	111	A-type	54	GPT-o1	1	1	1	0
2022	111	A-type	55	GPT-o1	1	1	1	0
2022	111	A-type	56	GPT-o1	1	1	1	0
2022	111	A-type	57	GPT-o1	1	1	1	0
2022	111	A-type	58	GPT-o1	1	1	1	0
2022	111	A-type	59	GPT-o1	1	1	1	0
2022	111	A-type	60	GPT-o1	1	1	1	0
2022	111	A-type	61	GPT-o1	1	1	1	0
2022	111	A-type	62	GPT-o1	1	1	1	0
2022	111	A-type	63	GPT-o1	1	1	1	0
2022	111	A-type	64	GPT-o1	1	1	1	0
2022	111	A-type	65	GPT-o1	1	1	1	0
2022	111	A-type	66	GPT-o1	1	1	1	0
2022	111	A-type	67	GPT-o1	1	1	1	0
2022	111	A-type	68	GPT-o1	1	1	1	0
2022	111	A-type	69	GPT-o1	1	1	1	0
2022	111	A-type	70	GPT-o1	1	1	1	0
2022	111	A-type	71	GPT-o1	0	1	0	0
2022	111	A-type	72	GPT-o1	1	1	1	0
2022	111	A-type	73	GPT-o1	1	1	1	0
2022	111	A-type	74	GPT-o1	1	1	1	0
2022	111	A-type	75	GPT-o1	1	1	1	0
2022	111	A-type	76	GPT-o1	1	1	1	0
2022	111	A-type	77	GPT-o1	1	1	1	0
2022	111	A-type	78	GPT-o1	0	1	0	0
2022	111	A-type	79	GPT-o1	0	1	0	0
2022	111	A-type	80	GPT-o1	1	1	1	0
2022	111	A-type	81	GPT-o1	1	1	1	0
2022	111	A-type	82	GPT-o1	1	1	1	0
2022	111	A-type	83	GPT-o1	1	1	1	0
2022	111	A-type	84	GPT-o1	1	1	1	0
2022	111	A-type	85	GPT-o1	1	1	1	0
2022	111	A-type	86	GPT-o1	1	1	1	0
2022	111	A-type	87	GPT-o1	1	1	1	0
2022	111	A-type	88	GPT-o1	1	1	1	0
[truncated: 4,073 more rows]
