# Supplementary material for: Benchmarking Large Language Models on the Taiwan Neurology Board Examinations (2018–2024): A Comparative Evaluation of GPT-4o, GPT-o1, DeepSeek-V3, and DeepSeek-R1
Source: Bioengineering (Basel). 2026 Mar 5;13(3):302. doi: 10.3390/bioengineering13030302 (PMC13024452; doi:10.3390/bioengineering13030302)
Supplement: Supplementary file 1 [file bioengineering-13-00302-s001.zip › Supplementary Data S1_README.txt]

README — Reproducibility Materials (Derived Data + Code/Scoring Inputs)

This package contains a derived, non-copyrighted dataset created from the authors' evaluation logs.
It is intended to support reproducibility of the reported statistics without redistributing protected
Taiwan Neurology Board Examination item content (question texts/images/options/answer keys).

File: derived_item_outcomes.csv
--------------------------------
Unit of analysis:
- One row per (Year, ItemID, QuestionType, Model).

Columns:
- YearAD: Gregorian year (2019–2024 for the included file).
- Year: ROC year code used internally (108–113; YearAD = Year + 1911).
- QuestionType: A-type, C-type, K-type, A-II-type.
- ItemID: Per-year question identifier used in the logs (for K-type recorded as "NoX.").
- Model: GPT-4o, GPT-o1, DeepSeek-V3, DeepSeek-R1.
- Score: Item score awarded (0/1 for A- and C-type; 0/2 for K- and A-II-type).
- MaxScore: Maximum points for the item (A/C=1; K/A-II=2).
- Correct01: 1 if Score == MaxScore; otherwise 0.
- Refusal01: 1 if the DeepSeek-R1 output was categorized as an alignment-based refusal; otherwise 0.

Refusal01 definition:
- Refusal01 is applied only to DeepSeek-R1 and is keyed by (QuestionType, Year, ItemID).
- The refusal list is derived from the manuscript's Supplementary Table S10 (items rejected due to the keyword "Taiwan")
  and is illustrated by Figure S4. Refusals are treated as a distinct outcome category in the revision.

Notes:
- This derived file does NOT contain any exam question text, images, answer options, or answer keys.
- The dataset is sufficient to reproduce summary tables such as year/type/model scores (Table S4) and refusal impact summaries
  (Table S8), as well as re-compute statistical tests/effect sizes based on item-level scores.

Provenance:
- Source workbook: Merged_Detail_108_114_WideByType.xlsx
- Supplementary reference used for refusal mapping: bioengineering-4171823-supplementary.docx (Table S10)
